# Supplementary material for: Hepatitis B status and associated factors among participants screened for simulated HIV vaccine efficacy trials in Kenya and Uganda
Source: PLoS One. 2023 Jul 17;18(7):e0288604. doi: 10.1371/journal.pone.0288604 (PMC10351693; doi:10.1371/journal.pone.0288604)
Supplement: S1 Dataset — (XLSX) [file pone.0288604.s002.xlsx]

## Sheet: SiVET HBV public dataset
SUBJID	SITE	PAS	HBSAG	HBCAB	STATUS	SEX	AGECAT	EDUC	OCCAT	RELIGION
A03080	Entebbe	Yes	Negative	Negative	Never Infected	Male	20 - 24	Primary	Informal High Risk	Christian
A03658	Entebbe	Yes	Negative	Negative	Never Infected	Male	25 - 29	Secondary+	Informal High Risk	Christian
A03705	Entebbe	Yes	Negative	Negative	Never Infected	Female	30 - 34	Secondary+	Formal	Christian
A03721	Entebbe	Yes	Negative	Negative	Never Infected	Male	35 - 39	None	Informal Low Risk	Christian
A14012	Entebbe	Yes	Negative	Negative	Never Infected	Female	35 - 39	Secondary+	Formal	Muslim
A14020	Entebbe	Yes	Negative	Negative	Never Infected	Male	20 - 24	Secondary+	Informal Low Risk	Christian
A14038	Entebbe	Yes	Negative	Negative	Never Infected	Female	20 - 24	Secondary+	Informal High Risk	Christian
A14046	Entebbe	Yes	Negative	Positive	Past Infection	Female	16 - 19	Secondary+	Informal Low Risk	Christian
A14054	Entebbe	Yes	Negative	Positive	Past Infection	Female	25 - 29	Primary	Informal Low Risk	Christian
A14062	Entebbe	Yes	Negative	Negative	Never Infected	Female	25 - 29	Primary	Informal High Risk	Christian
A14070	Entebbe	Yes	Negative	Positive	Past Infection	Male	35 - 39	Secondary+	Informal Low Risk	Christian
A14088	Entebbe	Yes	Negative	Positive	Past Infection	Male	40 - 44	Secondary+	Informal High Risk	Christian
A14096	Entebbe	Yes	Positive	Positive	Early or Chronic Infection	Male	25 - 29	Secondary+	Informal Low Risk	Christian
A14101	Entebbe	Yes	Negative	Positive	Past Infection	Male	35 - 39	Secondary+	Informal High Risk	Christian
A14119	Entebbe	Yes	Negative	Positive	Past Infection	Male	35 - 39	Primary	Informal Low Risk	Muslim
A14127	Entebbe	Yes	Negative	Negative	Never Infected	Male	20 - 24	Primary	Informal Low Risk	Christian
A14135	Entebbe	Yes	Negative	Positive	Past Infection	Male	30 - 34	Secondary+	Informal Low Risk	Christian
A14143	Entebbe	Yes	Negative	Positive	Past Infection	Male	25 - 29	Secondary+	Formal	Christian
A14151	Entebbe	Yes	Negative	Positive	Past Infection	Female	25 - 29	Primary	Informal Low Risk	Christian
A14169	Entebbe	Yes	Negative	Negative	Never Infected	Male	30 - 34	Secondary+	Formal	Christian
A14177	Entebbe	Yes	Negative	Positive	Past Infection	Male	35 - 39	Secondary+	Informal High Risk	Christian
A14185	Entebbe	Yes	Negative	Positive	Past Infection	Male	20 - 24	Secondary+	Formal	Christian
A14193	Entebbe	Yes	Negative	Negative	Never Infected	Female	20 - 24	Secondary+	Informal High Risk	Christian
A14208	Entebbe	Yes	Negative	Negative	Never Infected	Female	30 - 34	Primary	Informal High Risk	Christian
A14216	Entebbe	Yes	Negative	Negative	Never Infected	Male	30 - 34	None	Informal High Risk	Christian
A14224	Entebbe	Yes	Negative	Positive	Past Infection	Male	35 - 39	Secondary+	Informal Low Risk	Christian
A14232	Entebbe	Yes	Negative	Positive	Past Infection	Female	40 - 44	Secondary+	Informal High Risk	Muslim
A14240	Entebbe	Yes	Negative	Positive	Past Infection	Male	45 - 49	Secondary+	Informal High Risk	Christian
A14258	Entebbe	Yes	Negative	Negative	Never Infected	Male	40 - 44	Primary	Informal Low Risk	Muslim
A14266	Entebbe	Yes	Negative	Negative	Never Infected	Male	20 - 24	Secondary+	Informal Low Risk	Christian
A14274	Entebbe	Yes	Negative	Negative	Never Infected	Male	20 - 24	Primary	Informal High Risk	Christian
A14282	Entebbe	Yes	Negative	Negative	Never Infected	Female	25 - 29	Secondary+	Informal High Risk	Christian
A14290	Entebbe	Yes	Negative	Negative	Never Infected	Male	25 - 29	Primary	Informal High Risk	Muslim
A14305	Entebbe	No	Negative	NA	NA	Male	16 - 19	Secondary+	Informal High Risk	Muslim
A14313	Entebbe	No	Negative	NA	NA	Male	25 - 29	Primary	Informal High Risk	Christian
A14321	Entebbe	No	Negative	NA	NA	Female	25 - 29	Primary	Informal Low Risk	Christian
A14339	Entebbe	No	Negative	NA	NA	Male	25 - 29	Primary	Informal High Risk	Christian
A14347	Entebbe	No	Negative	NA	NA	Male	25 - 29	Primary	Informal High Risk	Christian
A14355	Entebbe	No	Negative	NA	NA	Male	30 - 34	Primary	Informal High Risk	Muslim
A14363	Entebbe	Yes	Negative	Positive	Past Infection	Female	40 - 44	Secondary+	Informal Low Risk	Christian
A14371	Entebbe	Yes	Negative	Positive	Past Infection	Female	35 - 39	Secondary+	Informal Low Risk	Christian
A14389	Entebbe	Yes	Negative	Negative	Never Infected	Male	16 - 19	Secondary+	Informal High Risk	Other
A14397	Entebbe	Yes	Negative	Negative	Never Infected	Male	16 - 19	Secondary+	Informal Low Risk	Christian
A14402	Entebbe	Yes	Negative	Negative	Never Infected	Male	25 - 29	Primary	Informal High Risk	Christian
A14410	Entebbe	Yes	Negative	Positive	Past Infection	Male	20 - 24	Secondary+	Formal	Christian
A14428	Entebbe	No	Negative	NA	NA	Male	16 - 19	Secondary+	Formal	Christian
A14436	Entebbe	Yes	Negative	Negative	Never Infected	Male	45 - 49	Secondary+	Formal	Christian
A14444	Entebbe	Yes	Negative	Positive	Past Infection	Male	25 - 29	Secondary+	Formal	Christian
A14452	Entebbe	Yes	Negative	Positive	Past Infection	Male	25 - 29	Primary	Informal High Risk	Christian
A14460	Entebbe	Yes	Negative	Negative	Never Infected	Male	40 - 44	Primary	Informal High Risk	Christian
A14478	Entebbe	Yes	Negative	Negative	Never Infected	Male	30 - 34	Secondary+	Formal	Christian
A14486	Entebbe	Yes	Negative	Negative	Never Infected	Male	35 - 39	Primary	Informal High Risk	Christian
A14494	Entebbe	Yes	Negative	Positive	Past Infection	Male	30 - 34	Secondary+	Formal	Muslim
A14509	Entebbe	Yes	Negative	Negative	Never Infected	Male	30 - 34	Primary	Informal High Risk	Christian
A14517	Entebbe	Yes	Negative	Negative	Never Infected	Male	30 - 34	None	Informal High Risk	Christian
A14525	Entebbe	No	NA	NA	NA	Male	25 - 29	None	Informal Low Risk	Christian
A14533	Entebbe	Yes	Negative	Positive	Past Infection	Male	25 - 29	Secondary+	Formal	Christian
A14541	Entebbe	Yes	Negative	Negative	Never Infected	Male	25 - 29	Secondary+	Formal	Christian
A14559	Entebbe	Yes	Negative	Positive	Past Infection	Male	35 - 39	Primary	Informal High Risk	Muslim
A14567	Entebbe	Yes	Negative	Negative	Never Infected	Male	20 - 24	Secondary+	Formal	Christian
A14575	Entebbe	Yes	Positive	Positive	Early or Chronic Infection	Male	25 - 29	Secondary+	Formal	Christian
A14583	Entebbe	Yes	Negative	Negative	Never Infected	Male	20 - 24	Primary	Informal High Risk	Christian
A14591	Entebbe	Yes	Negative	Negative	Never Infected	Male	25 - 29	Secondary+	Informal High Risk	Muslim
B01625	Entebbe	Yes	Negative	Positive	Past Infection	Female	35 - 39	Primary	Informal High Risk	Christian
B03683	Entebbe	Yes	Negative	Negative	Never Infected	Male	25 - 29	Primary	Informal High Risk	Christian
B03691	Entebbe	Yes	Negative	Negative	Never Infected	Female	20 - 24	Secondary+	Informal Low Risk	Muslim
B07031	Entebbe	Yes	Negative	Positive	Past Infection	Male	25 - 29	Secondary+	Informal High Risk	Christian
B08751	Entebbe	Yes	Negative	Positive	Past Infection	Male	20 - 24	Secondary+	Informal High Risk	Muslim
B14013	Entebbe	Yes	Negative	Positive	Past Infection	Male	30 - 34	Secondary+	Informal High Risk	Christian
B14021	Entebbe	Yes	Negative	Negative	Never Infected	Female	20 - 24	Primary	Informal Low Risk	Christian
B14039	Entebbe	Yes	Negative	Positive	Past Infection	Male	45 - 49	Secondary+	Informal Low Risk	Christian
B14047	Entebbe	Yes	Negative	Positive	Past Infection	Female	45 - 49	None	Informal High Risk	Christian
B14055	Entebbe	No	Negative	NA	NA	Female	25 - 29	Primary	Informal High Risk	Christian
B14063	Entebbe	Yes	Negative	Negative	Never Infected	Female	25 - 29	Primary	Informal Low Risk	Christian
B14071	Entebbe	Yes	Negative	Positive	Past Infection	Male	35 - 39	Secondary+	Informal Low Risk	Christian
B14089	Entebbe	Yes	Negative	Positive	Past Infection	Male	16 - 19	Secondary+	Formal	Other
B14097	Entebbe	Yes	Positive	Positive	Early or Chronic Infection	Female	20 - 24	Secondary+	Informal Low Risk	Christian
B14102	Entebbe	Yes	Negative	Positive	Past Infection	Male	25 - 29	Primary	Informal High Risk	Christian
B14110	Entebbe	Yes	Negative	Positive	Past Infection	Female	16 - 19	Primary	Informal Low Risk	Muslim
B14128	Entebbe	Yes	Negative	Positive	Past Infection	Male	35 - 39	Secondary+	Informal High Risk	Christian
B14136	Entebbe	Yes	Negative	Positive	Past Infection	Female	16 - 19	Secondary+	Formal	Christian
B14144	Entebbe	Yes	Negative	Positive	Past Infection	Female	35 - 39	Secondary+	Informal High Risk	Christian
B14152	Entebbe	Yes	Negative	Positive	Past Infection	Female	30 - 34	Primary	Informal High Risk	Christian
B14160	Entebbe	Yes	Negative	Negative	Never Infected	Female	20 - 24	Secondary+	Informal Low Risk	Christian
B14178	Entebbe	Yes	Positive	Positive	Early or Chronic Infection	Male	20 - 24	Secondary+	Informal High Risk	Muslim
B14186	Entebbe	Yes	Negative	Negative	Never Infected	Male	25 - 29	Secondary+	Informal Low Risk	Muslim
B14194	Entebbe	Yes	Positive	Positive	Early or Chronic Infection	Male	20 - 24	Secondary+	Informal Low Risk	Christian
B14209	Entebbe	Yes	Negative	Negative	Never Infected	Female	35 - 39	Secondary+	Informal High Risk	Muslim
B14217	Entebbe	Yes	Negative	Negative	Never Infected	Male	35 - 39	Secondary+	Informal Low Risk	Christian
B14225	Entebbe	Yes	Negative	Positive	Past Infection	Male	40 - 44	Primary	Informal High Risk	Muslim
B14233	Entebbe	Yes	Negative	Positive	Past Infection	Male	30 - 34	Secondary+	Informal High Risk	Christian
B14241	Entebbe	Yes	Negative	Negative	Never Infected	Male	35 - 39	Primary	Informal High Risk	Christian
B14259	Entebbe	Yes	Negative	Negative	Never Infected	Male	25 - 29	Secondary+	Informal High Risk	Christian
B14267	Entebbe	Yes	Negative	Negative	Never Infected	Female	25 - 29	Primary	Informal High Risk	Christian
B14275	Entebbe	Yes	Positive	Positive	Early or Chronic Infection	Male	30 - 34	Primary	Informal High Risk	Christian
B14283	Entebbe	Yes	Negative	Negative	Never Infected	Male	35 - 39	Primary	Informal High Risk	Christian
B14291	Entebbe	Yes	Negative	Negative	Never Infected	Male	20 - 24	Primary	Informal High Risk	Muslim
B14306	Entebbe	No	Negative	NA	NA	Male	20 - 24	Primary	Informal High Risk	Christian
B14314	Entebbe	No	Negative	NA	NA	Male	16 - 19	Secondary+	Informal High Risk	Christian
B14322	Entebbe	No	Negative	NA	NA	Male	35 - 39	Primary	Informal Low Risk	Christian
B14330	Entebbe	No	Negative	NA	NA	Male	20 - 24	Primary	Informal High Risk	Christian
B14348	Entebbe	No	Negative	NA	NA	Male	25 - 29	Primary	Informal High Risk	Muslim
B14356	Entebbe	No	Negative	NA	NA	Male	30 - 34	Secondary+	Informal High Risk	Christian
B14364	Entebbe	Yes	Negative	Negative	Never Infected	Male	30 - 34	Secondary+	Formal	Christian
B14372	Entebbe	Yes	Negative	Positive	Past Infection	Male	40 - 44	Secondary+	Formal	Christian
B14380	Entebbe	Yes	Negative	Positive	Past Infection	Male	30 - 34	Primary	Informal High Risk	Christian
B14398	Entebbe	Yes	Negative	Positive	Past Infection	Male	35 - 39	Secondary+	Formal	Christian
B14403	Entebbe	Yes	Negative	Negative	Never Infected	Male	30 - 34	Secondary+	Informal Low Risk	Christian
B14411	Entebbe	Yes	Negative	Positive	Past Infection	Male	20 - 24	Secondary+	Informal Low Risk	Christian
B14429	Entebbe	Yes	Negative	Negative	Never Infected	Male	25 - 29	Secondary+	Informal High Risk	Christian
B14437	Entebbe	Yes	Negative	Positive	Past Infection	Male	25 - 29	Secondary+	Formal	Christian
B14445	Entebbe	Yes	Negative	Negative	Never Infected	Male	25 - 29	Secondary+	Formal	Christian
B14453	Entebbe	Yes	Negative	Negative	Never Infected	Male	25 - 29	Secondary+	Formal	Christian
B14461	Entebbe	Yes	Negative	Positive	Past Infection	Male	20 - 24	Primary	Informal High Risk	Other
B14479	Entebbe	Yes	Negative	Negative	Never Infected	Male	30 - 34	Secondary+	Informal High Risk	Christian
B14487	Entebbe	Yes	Negative	Negative	Never Infected	Male	25 - 29	Primary	Informal Low Risk	Christian
B14495	Entebbe	Yes	Negative	Positive	Past Infection	Male	20 - 24	Primary	Informal High Risk	Christian
B14518	Entebbe	Yes	Negative	Negative	Never Infected	Male	25 - 29	Secondary+	Informal Low Risk	Christian
B14526	Entebbe	Yes	Negative	Negative	Never Infected	Female	16 - 19	Secondary+	Formal	Christian
B14534	Entebbe	Yes	Negative	Negative	Never Infected	Male	30 - 34	Secondary+	Informal Low Risk	Muslim
B14542	Entebbe	Yes	Positive	Positive	Early or Chronic Infection	Male	25 - 29	Secondary+	Informal Low Risk	Christian
B14550	Entebbe	Yes	Negative	Negative	Never Infected	Male	20 - 24	Secondary+	Informal Low Risk	Christian
B14568	Entebbe	Yes	Negative	Negative	Never Infected	Male	25 - 29	Primary	Informal Low Risk	Christian
B14576	Entebbe	Yes	Negative	Negative	Never Infected	Male	16 - 19	Secondary+	Formal	Christian
B14584	Entebbe	Yes	Negative	Negative	Never Infected	Male	30 - 34	Secondary+	Informal Low Risk	Christian
B14592	Entebbe	Yes	Negative	Positive	Past Infection	Male	25 - 29	Primary	Informal High Risk	Christian
C01731	Entebbe	Yes	Negative	Positive	Past Infection	Male	35 - 39	None	Informal High Risk	Christian
C01781	Entebbe	Yes	Negative	Positive	Past Infection	Male	25 - 29	None	Informal Low Risk	Christian
C01993	Entebbe	Yes	Negative	Positive	Past Infection	Female	25 - 29	Secondary+	Informal Low Risk	Muslim
C03391	Entebbe	Yes	Positive	Positive	Early or Chronic Infection	Male	45 - 49	Secondary+	Informal High Risk	Muslim
C03595	Entebbe	Yes	Negative	Negative	Never Infected	Male	30 - 34	Primary	Informal High Risk	Christian
C03676	Entebbe	Yes	Negative	Positive	Past Infection	Male	35 - 39	Primary	Informal High Risk	Christian
C03684	Entebbe	Yes	Negative	Negative	Never Infected	Male	25 - 29	Primary	Informal High Risk	Christian
C03692	Entebbe	Yes	Negative	Negative	Never Infected	Male	25 - 29	Secondary+	Informal Low Risk	Christian
C14006	Entebbe	Yes	Positive	Positive	Early or Chronic Infection	Male	35 - 39	Secondary+	Informal Low Risk	Christian
C14014	Entebbe	Yes	Negative	Positive	Past Infection	Female	35 - 39	Primary	Informal Low Risk	Muslim
C14022	Entebbe	Yes	Negative	Negative	Never Infected	Female	25 - 29	Primary	Informal Low Risk	Christian
C14030	Entebbe	Yes	Negative	Positive	Past Infection	Male	35 - 39	Secondary+	Informal Low Risk	Christian
C14048	Entebbe	Yes	Negative	Negative	Never Infected	Male	20 - 24	Primary	Informal High Risk	Christian
C14056	Entebbe	Yes	Negative	Negative	Never Infected	Male	25 - 29	Secondary+	Informal Low Risk	Christian
C14064	Entebbe	Yes	Negative	Negative	Never Infected	Male	30 - 34	Primary	Informal Low Risk	Christian
C14072	Entebbe	Yes	Negative	Positive	Past Infection	Female	30 - 34	Primary	Informal Low Risk	Christian
C14080	Entebbe	Yes	Negative	Positive	Past Infection	Female	30 - 34	Primary	Informal Low Risk	Christian
C14098	Entebbe	Yes	Negative	Positive	Past Infection	Male	25 - 29	Secondary+	Informal Low Risk	Christian
C14103	Entebbe	Yes	Negative	Negative	Never Infected	Male	16 - 19	Secondary+	Formal	Christian
C14111	Entebbe	Yes	Negative	Negative	Never Infected	Male	25 - 29	Secondary+	Informal Low Risk	Christian
C14129	Entebbe	Yes	Negative	Negative	Never Infected	Male	16 - 19	Secondary+	Formal	Christian
C14137	Entebbe	Yes	Negative	Negative	Never Infected	Male	25 - 29	Primary	Informal Low Risk	Muslim
C14145	Entebbe	Yes	Negative	Negative	Never Infected	Male	20 - 24	Secondary+	Informal High Risk	Muslim
C14153	Entebbe	Yes	Negative	Positive	Past Infection	Male	30 - 34	Secondary+	Informal High Risk	Christian
C14161	Entebbe	Yes	Negative	Negative	Never Infected	Male	30 - 34	Primary	Informal High Risk	Christian
C14179	Entebbe	Yes	Negative	Negative	Never Infected	Male	25 - 29	Primary	Informal High Risk	Christian
C14195	Entebbe	Yes	Negative	Negative	Never Infected	Male	30 - 34	Secondary+	Informal Low Risk	Muslim
C14200	Entebbe	Yes	Negative	Positive	Past Infection	Male	25 - 29	Secondary+	Formal	Christian
C14218	Entebbe	Yes	Negative	Negative	Never Infected	Male	40 - 44	Primary	Informal High Risk	Christian
C14226	Entebbe	Yes	Negative	Positive	Past Infection	Female	25 - 29	Primary	Informal High Risk	Christian
C14234	Entebbe	Yes	Positive	Positive	Early or Chronic Infection	Male	40 - 44	Primary	Informal High Risk	Christian
C14242	Entebbe	Yes	Negative	Negative	Never Infected	Female	20 - 24	Secondary+	Informal High Risk	Christian
C14250	Entebbe	Yes	Negative	Negative	Never Infected	Male	30 - 34	Secondary+	Informal High Risk	Christian
C14268	Entebbe	Yes	Negative	Negative	Never Infected	Female	30 - 34	None	Informal Low Risk	Christian
C14276	Entebbe	Yes	Negative	Positive	Past Infection	Female	25 - 29	Primary	Informal High Risk	Christian
C14284	Entebbe	Yes	Negative	Positive	Past Infection	Male	25 - 29	Primary	Informal High Risk	Christian
C14292	Entebbe	Yes	Negative	Negative	Never Infected	Male	20 - 24	Primary	Informal Low Risk	Christian
C14307	Entebbe	No	Negative	NA	NA	Male	25 - 29	Primary	Informal High Risk	Christian
C14315	Entebbe	No	Negative	NA	NA	Female	30 - 34	Primary	Informal High Risk	Muslim
C14323	Entebbe	No	Negative	NA	NA	Male	20 - 24	Secondary+	Informal Low Risk	Christian
C14331	Entebbe	No	Negative	NA	NA	Male	45 - 49	Secondary+	Formal	Christian
C14349	Entebbe	No	Negative	NA	NA	Male	30 - 34	Secondary+	Informal High Risk	Christian
C14357	Entebbe	No	Negative	NA	NA	Female	20 - 24	Primary	Informal High Risk	Muslim
C14365	Entebbe	Yes	Negative	Negative	Never Infected	Female	25 - 29	Secondary+	Informal Low Risk	Christian
C14373	Entebbe	Yes	Negative	Positive	Past Infection	Female	20 - 24	Secondary+	Formal	Christian
C14381	Entebbe	Yes	Negative	Positive	Past Infection	Male	25 - 29	Secondary+	Informal Low Risk	Muslim
C14399	Entebbe	Yes	Negative	Negative	Never Infected	Male	20 - 24	Secondary+	Informal High Risk	Christian
C14404	Entebbe	Yes	Negative	Negative	Never Infected	Male	16 - 19	Primary	Informal High Risk	Christian
C14412	Entebbe	Yes	Negative	Positive	Past Infection	Male	30 - 34	Secondary+	Informal Low Risk	Christian
C14420	Entebbe	Yes	Negative	Negative	Never Infected	Male	25 - 29	Secondary+	Informal Low Risk	Christian
C14438	Entebbe	Yes	Negative	Positive	Past Infection	Male	20 - 24	Secondary+	Formal	Christian
C14446	Entebbe	Yes	Negative	Negative	Never Infected	Female	25 - 29	Primary	Informal Low Risk	Christian
C14454	Entebbe	Yes	Negative	Negative	Never Infected	Male	16 - 19	Secondary+	Formal	Christian
C14462	Entebbe	Yes	Negative	Negative	Never Infected	Male	25 - 29	Secondary+	Formal	Christian
C14470	Entebbe	Yes	Negative	Positive	Past Infection	Male	25 - 29	Secondary+	Informal Low Risk	Christian
C14488	Entebbe	Yes	Negative	Positive	Past Infection	Male	35 - 39	Secondary+	Formal	Christian
C14501	Entebbe	Yes	Negative	Negative	Never Infected	Male	16 - 19	Primary	Informal High Risk	Christian
C14519	Entebbe	Yes	Negative	Negative	Never Infected	Male	30 - 34	Secondary+	Informal Low Risk	Christian
C14527	Entebbe	Yes	Negative	Negative	Never Infected	Male	25 - 29	Primary	Informal High Risk	Christian
C14535	Entebbe	Yes	Negative	Positive	Past Infection	Female	30 - 34	Primary	Informal Low Risk	Muslim
C14543	Entebbe	Yes	Negative	Negative	Never Infected	Female	30 - 34	Primary	Informal High Risk	Christian
C14551	Entebbe	Yes	Negative	Positive	Past Infection	Male	25 - 29	Secondary+	Formal	Christian
C14569	Entebbe	Yes	Negative	Negative	Never Infected	Male	20 - 24	Primary	Informal High Risk	Christian
C14577	Entebbe	Yes	Negative	Negative	Never Infected	Male	20 - 24	Primary	Formal	Muslim
C14585	Entebbe	Yes	Negative	Positive	Past Infection	Male	20 - 24	Secondary+	Informal High Risk	Muslim
C14593	Entebbe	Yes	Negative	Negative	Never Infected	Male	40 - 44	Primary	Informal Low Risk	Muslim
D01716	Entebbe	Yes	Negative	Positive	Past Infection	Male	25 - 29	Secondary+	Informal High Risk	Christian
D03669	Entebbe	Yes	Negative	Negative	Never Infected	Male	35 - 39	Secondary+	Informal High Risk	Christian
D03708	Entebbe	Yes	Negative	Negative	Never Infected	Male	30 - 34	Secondary+	Informal High Risk	Muslim
D03790	Entebbe	Yes	Negative	Negative	Never Infected	Male	35 - 39	Secondary+	Informal High Risk	Muslim
D14007	Entebbe	Yes	Negative	Negative	Never Infected	Female	20 - 24	Primary	Informal Low Risk	Muslim
D14015	Entebbe	Yes	Positive	Positive	Early or Chronic Infection	Male	30 - 34	Secondary+	Informal Low Risk	Christian
D14023	Entebbe	Yes	Negative	Negative	Never Infected	Male	30 - 34	Primary	Informal Low Risk	Christian
D14031	Entebbe	Yes	Negative	Negative	Never Infected	Male	20 - 24	Secondary+	Informal Low Risk	Muslim
D14049	Entebbe	Yes	Negative	Negative	Never Infected	Male	20 - 24	Secondary+	Informal Low Risk	Christian
D14057	Entebbe	Yes	Negative	Negative	Never Infected	Male	30 - 34	Secondary+	Informal High Risk	Muslim
D14065	Entebbe	Yes	Negative	Negative	Never Infected	Male	20 - 24	Secondary+	Informal Low Risk	Christian
D14073	Entebbe	Yes	Negative	Negative	Never Infected	Female	20 - 24	Secondary+	Informal Low Risk	Christian
D14081	Entebbe	Yes	Negative	Negative	Never Infected	Male	16 - 19	Secondary+	Formal	Christian
D14099	Entebbe	Yes	Negative	Negative	Never Infected	Male	20 - 24	Primary	Informal Low Risk	Christian
D14104	Entebbe	Yes	Negative	Negative	Never Infected	Male	30 - 34	Primary	Informal Low Risk	Christian
D14112	Entebbe	Yes	Negative	Positive	Past Infection	Male	40 - 44	Primary	Informal Low Risk	Christian
D14120	Entebbe	Yes	Negative	Positive	Past Infection	Male	35 - 39	Primary	Informal Low Risk	Christian
D14138	Entebbe	Yes	Negative	Negative	Never Infected	Female	16 - 19	Primary	Informal Low Risk	Christian
D14146	Entebbe	Yes	Negative	Negative	Never Infected	Female	20 - 24	Primary	Informal Low Risk	Muslim
D14154	Entebbe	Yes	Negative	Negative	Never Infected	Female	20 - 24	Secondary+	Formal	Christian
D14162	Entebbe	No	Negative	NA	NA	Male	25 - 29	Secondary+	Informal Low Risk	Christian
D14170	Entebbe	Yes	Negative	Positive	Past Infection	Male	35 - 39	Secondary+	Informal High Risk	Christian
D14188	Entebbe	Yes	Negative	Positive	Past Infection	Male	25 - 29	Secondary+	Informal High Risk	Christian
D14196	Entebbe	Yes	Negative	Positive	Past Infection	Male	30 - 34	Primary	Informal High Risk	Christian
D14219	Entebbe	Yes	Negative	Negative	Never Infected	Male	20 - 24	Secondary+	Informal High Risk	Christian
D14227	Entebbe	Yes	Negative	Negative	Never Infected	Male	35 - 39	Primary	Informal High Risk	Christian
D14235	Entebbe	Yes	Negative	Positive	Past Infection	Male	35 - 39	Secondary+	Informal High Risk	Christian
D14243	Entebbe	Yes	Negative	Negative	Never Infected	Male	30 - 34	Primary	Informal High Risk	Christian
D14251	Entebbe	Yes	Positive	Positive	Early or Chronic Infection	Male	25 - 29	Secondary+	Informal Low Risk	Christian
D14269	Entebbe	Yes	Negative	Negative	Never Infected	Female	25 - 29	None	Informal High Risk	Christian
D14277	Entebbe	Yes	Negative	Negative	Never Infected	Female	25 - 29	Primary	Informal High Risk	Christian
D14285	Entebbe	Yes	Negative	Positive	Past Infection	Female	45 - 49	Primary	Informal High Risk	Christian
D14293	Entebbe	Yes	Negative	Negative	Never Infected	Male	40 - 44	Secondary+	Informal High Risk	Christian
D14308	Entebbe	No	Negative	NA	NA	Male	20 - 24	Secondary+	Informal Low Risk	Muslim
D14316	Entebbe	No	Negative	NA	NA	Male	30 - 34	Primary	Informal High Risk	Christian
D14324	Entebbe	No	Negative	NA	NA	Male	20 - 24	Primary	Informal High Risk	Muslim
D14332	Entebbe	No	Negative	NA	NA	Male	20 - 24	Secondary+	Formal	Christian
D14340	Entebbe	No	Negative	NA	NA	Female	20 - 24	Secondary+	Informal Low Risk	Muslim
D14358	Entebbe	No	Negative	NA	NA	Male	25 - 29	Primary	Informal High Risk	Christian
D14366	Entebbe	Yes	Negative	Positive	Past Infection	Female	30 - 34	Secondary+	Informal High Risk	Christian
D14374	Entebbe	Yes	Negative	Negative	Never Infected	Male	20 - 24	Secondary+	Informal High Risk	Christian
D14382	Entebbe	Yes	Negative	Positive	Past Infection	Male	25 - 29	Primary	Informal High Risk	Christian
D14390	Entebbe	Yes	Negative	Positive	Past Infection	Male	35 - 39	Secondary+	Informal High Risk	Christian
D14405	Entebbe	Yes	Negative	Positive	Past Infection	Male	25 - 29	Primary	Informal High Risk	Christian
D14413	Entebbe	Yes	Positive	Positive	Early or Chronic Infection	Male	30 - 34	Primary	Informal High Risk	Muslim
D14421	Entebbe	Yes	Negative	Negative	Never Infected	Male	20 - 24	Secondary+	Formal	Christian
D14439	Entebbe	Yes	Negative	Positive	Past Infection	Female	25 - 29	Primary	Informal High Risk	Christian
D14447	Entebbe	Yes	Negative	Negative	Never Infected	Male	20 - 24	Secondary+	Formal	Christian
D14455	Entebbe	Yes	Negative	Negative	Never Infected	Male	20 - 24	Secondary+	Informal High Risk	Muslim
D14463	Entebbe	Yes	Negative	Negative	Never Infected	Male	25 - 29	Secondary+	Formal	Christian
D14471	Entebbe	Yes	Negative	Negative	Never Infected	Male	25 - 29	None	Informal High Risk	Christian
D14489	Entebbe	Yes	Negative	Positive	Past Infection	Male	25 - 29	Secondary+	Formal	Christian
D14502	Entebbe	Yes	Negative	Negative	Never Infected	Male	40 - 44	Primary	Informal High Risk	Christian
D14510	Entebbe	Yes	Negative	Positive	Past Infection	Male	25 - 29	None	Informal High Risk	Christian
D14528	Entebbe	Yes	Negative	Positive	Past Infection	Male	25 - 29	Primary	Informal High Risk	Christian
D14536	Entebbe	Yes	Negative	Negative	Never Infected	Male	20 - 24	Primary	Informal High Risk	Christian
D14544	Entebbe	Yes	Negative	Positive	Past Infection	Female	25 - 29	Secondary+	Informal High Risk	Christian
D14552	Entebbe	Yes	Negative	Positive	Past Infection	Male	20 - 24	Secondary+	Informal Low Risk	Christian
D14560	Entebbe	Yes	Positive	Positive	Early or Chronic Infection	Male	25 - 29	Secondary+	Informal High Risk	Christian
D14578	Entebbe	Yes	Negative	Positive	Past Infection	Male	30 - 34	Secondary+	Formal	Christian
D14586	Entebbe	Yes	Negative	Negative	Never Infected	Female	25 - 29	Secondary+	Informal Low Risk	Christian
D14594	Entebbe	Yes	Negative	Positive	Past Infection	Male	30 - 34	Secondary+	Informal Low Risk	Christian
E01725	Entebbe	Yes	Negative	Positive	Past Infection	Female	45 - 49	None	Informal Low Risk	Christian
E01783	Entebbe	Yes	Positive	Positive	Early or Chronic Infection	Male	35 - 39	Primary	Informal High Risk	Christian
E01830	Entebbe	Yes	Negative	Positive	Past Infection	Male	35 - 39	None	Informal High Risk	Muslim
E01848	Entebbe	Yes	Negative	Negative	Never Infected	Male	25 - 29	Secondary+	Informal High Risk	Muslim
E01929	Entebbe	Yes	Positive	Positive	Early or Chronic Infection	Male	30 - 34	Primary	Informal High Risk	Christian
E03602	Entebbe	Yes	Negative	Positive	Past Infection	Male	30 - 34	Secondary+	Informal High Risk	Christian
E03678	Entebbe	Yes	Negative	Negative	Never Infected	Female	30 - 34	Primary	Informal Low Risk	Christian
E03709	Entebbe	Yes	Positive	Positive	Early or Chronic Infection	Male	25 - 29	Secondary+	Informal Low Risk	Christian
E14008	Entebbe	Yes	Negative	Negative	Never Infected	Male	35 - 39	Primary	Informal High Risk	Muslim
E14016	Entebbe	Yes	Negative	Positive	Past Infection	Female	45 - 49	Primary	Informal High Risk	Christian
E14024	Entebbe	Yes	Negative	Negative	Never Infected	Male	20 - 24	Secondary+	Informal Low Risk	Christian
E14032	Entebbe	Yes	Negative	Positive	Past Infection	Female	25 - 29	Secondary+	Formal	Christian
E14040	Entebbe	Yes	Negative	Negative	Never Infected	Female	35 - 39	Primary	Informal Low Risk	Christian
E14058	Entebbe	Yes	Negative	Positive	Past Infection	Female	25 - 29	Secondary+	Informal Low Risk	Christian
E14066	Entebbe	Yes	Negative	Negative	Never Infected	Female	30 - 34	Primary	Informal Low Risk	Christian
E14074	Entebbe	Yes	Negative	Positive	Past Infection	Male	25 - 29	Secondary+	Informal High Risk	Christian
E14082	Entebbe	Yes	Negative	Negative	Never Infected	Male	25 - 29	Secondary+	Informal High Risk	Christian
E14090	Entebbe	Yes	Negative	Negative	Never Infected	Male	20 - 24	Primary	Informal Low Risk	Muslim
E14105	Entebbe	Yes	Negative	Negative	Never Infected	Male	25 - 29	Secondary+	Informal Low Risk	Christian
E14113	Entebbe	Yes	Negative	Negative	Never Infected	Male	30 - 34	Primary	Informal Low Risk	Christian
E14121	Entebbe	Yes	Negative	Negative	Never Infected	Male	25 - 29	Secondary+	Informal Low Risk	Christian
E14139	Entebbe	Yes	Negative	Negative	Never Infected	Male	30 - 34	Primary	Informal Low Risk	Christian
E14147	Entebbe	Yes	Negative	Negative	Never Infected	Female	35 - 39	Primary	Informal High Risk	Christian
E14155	Entebbe	Yes	Negative	Negative	Never Infected	Male	35 - 39	Secondary+	Informal Low Risk	Christian
E14163	Entebbe	Yes	Negative	Negative	Never Infected	Female	35 - 39	Secondary+	Informal Low Risk	Christian
E14171	Entebbe	Yes	Negative	Positive	Past Infection	Male	25 - 29	Secondary+	Formal	Christian
E14189	Entebbe	Yes	Negative	Negative	Never Infected	Male	30 - 34	Primary	Informal Low Risk	Muslim
E14197	Entebbe	Yes	Negative	Positive	Past Infection	Male	35 - 39	Secondary+	Formal	Christian
E14202	Entebbe	Yes	Negative	Negative	Never Infected	Female	45 - 49	Secondary+	Formal	Christian
E14210	Entebbe	Yes	Negative	Positive	Past Infection	Female	25 - 29	Primary	Informal High Risk	Christian
E14228	Entebbe	Yes	Negative	Positive	Past Infection	Female	16 - 19	Primary	Informal High Risk	Christian
E14236	Entebbe	Yes	Negative	Negative	Never Infected	Male	35 - 39	Secondary+	Informal High Risk	Christian
E14244	Entebbe	Yes	Negative	Negative	Never Infected	Male	30 - 34	Primary	Informal High Risk	Christian
E14252	Entebbe	Yes	Negative	Positive	Past Infection	Female	35 - 39	Primary	Informal High Risk	Christian
E14260	Entebbe	Yes	Negative	Negative	Never Infected	Male	20 - 24	Secondary+	Informal High Risk	Christian
E14278	Entebbe	Yes	Negative	Positive	Past Infection	Male	25 - 29	Primary	Informal High Risk	Muslim
E14286	Entebbe	Yes	Negative	Positive	Past Infection	Female	20 - 24	Primary	Informal High Risk	Christian
E14294	Entebbe	Yes	Negative	Negative	Never Infected	Male	20 - 24	Secondary+	Informal High Risk	Christian
E14309	Entebbe	No	Negative	NA	NA	Male	25 - 29	Primary	Informal High Risk	Muslim
E14317	Entebbe	No	Negative	NA	NA	Male	20 - 24	Secondary+	Informal Low Risk	Christian
E14325	Entebbe	No	Negative	NA	NA	Male	25 - 29	None	Informal High Risk	Christian
E14333	Entebbe	No	Negative	NA	NA	Male	20 - 24	Primary	Informal Low Risk	Christian
E14341	Entebbe	No	Negative	NA	NA	Female	25 - 29	Primary	Informal Low Risk	Muslim
E14359	Entebbe	No	Negative	NA	NA	Male	30 - 34	Primary	Informal High Risk	Christian
E14367	Entebbe	Yes	Negative	Negative	Never Infected	Male	25 - 29	Secondary+	Formal	Christian
E14375	Entebbe	Yes	Negative	Positive	Past Infection	Male	20 - 24	Secondary+	Informal High Risk	Christian
E14383	Entebbe	Yes	Negative	Positive	Past Infection	Male	25 - 29	Secondary+	Formal	Christian
E14391	Entebbe	Yes	Positive	Positive	Early or Chronic Infection	Male	25 - 29	Secondary+	Informal Low Risk	Christian
E14406	Entebbe	Yes	Negative	Positive	Past Infection	Male	20 - 24	Secondary+	Formal	Christian
E14414	Entebbe	Yes	Negative	Positive	Past Infection	Male	25 - 29	Secondary+	Informal High Risk	Christian
E14422	Entebbe	No	Negative	NA	NA	Male	30 - 34	Secondary+	Formal	Christian
E14430	Entebbe	Yes	Negative	Negative	Never Infected	Male	30 - 34	Primary	Informal High Risk	Muslim
E14448	Entebbe	Yes	Negative	Positive	Past Infection	Male	35 - 39	Primary	Informal Low Risk	Christian
E14456	Entebbe	Yes	Negative	Negative	Never Infected	Male	20 - 24	Secondary+	Formal	Christian
E14464	Entebbe	Yes	Negative	Negative	Never Infected	Male	45 - 49	Primary	Informal High Risk	Christian
E14472	Entebbe	Yes	Positive	Negative	Acute Infection	Male	25 - 29	Primary	Informal Low Risk	Christian
E14480	Entebbe	Yes	Negative	Negative	Never Infected	Female	25 - 29	Secondary+	Formal	Christian
E14503	Entebbe	Yes	Negative	Positive	Past Infection	Male	35 - 39	Secondary+	Formal	Christian
E14511	Entebbe	Yes	Negative	Negative	Never Infected	Male	25 - 29	None	Informal High Risk	Christian
E14529	Entebbe	Yes	Negative	Negative	Never Infected	Male	40 - 44	Primary	Informal High Risk	Christian
E14537	Entebbe	Yes	Negative	Negative	Never Infected	Male	35 - 39	Primary	Informal High Risk	Muslim
E14545	Entebbe	Yes	Negative	Positive	Past Infection	Male	20 - 24	Secondary+	Informal High Risk	Christian
E14553	Entebbe	Yes	Negative	Negative	Never Infected	Female	20 - 24	Secondary+	Informal Low Risk	Christian
E14561	Entebbe	No	Negative	NA	NA	Male	45 - 49	Primary	Informal High Risk	Christian
E14579	Entebbe	Yes	Negative	Positive	Past Infection	Male	30 - 34	Secondary+	Formal	Christian
E14587	Entebbe	Yes	Negative	Negative	Never Infected	Male	25 - 29	Primary	Informal High Risk	Muslim
E14600	Entebbe	Yes	Negative	Negative	Never Infected	Male	25 - 29	Primary	Informal Low Risk	Christian
F00771	Entebbe	Yes	Negative	Negative	Never Infected	Male	25 - 29	Secondary+	Informal High Risk	Christian
F01726	Entebbe	Yes	Positive	Positive	Early or Chronic Infection	Female	30 - 34	Primary	Informal Low Risk	Christian
F03611	Entebbe	Yes	Negative	Negative	Never Infected	Male	30 - 34	Secondary+	Informal High Risk	Christian
F03653	Entebbe	Yes	Negative	Negative	Never Infected	Male	25 - 29	Primary	Informal High Risk	Muslim
F03687	Entebbe	Yes	Negative	Positive	Past Infection	Male	25 - 29	Secondary+	Formal	Christian
F14009	Entebbe	Yes	Negative	Positive	Past Infection	Male	20 - 24	Secondary+	Informal High Risk	Christian
F14017	Entebbe	Yes	Negative	Positive	Past Infection	Male	30 - 34	Primary	Informal High Risk	Christian
F14025	Entebbe	Yes	Negative	Negative	Never Infected	Male	20 - 24	Secondary+	Formal	Christian
F14033	Entebbe	Yes	Negative	Negative	Never Infected	Male	20 - 24	Primary	Informal High Risk	Christian
F14041	Entebbe	Yes	Negative	Negative	Never Infected	Female	25 - 29	Secondary+	Informal Low Risk	Christian
F14059	Entebbe	Yes	Positive	Positive	Early or Chronic Infection	Male	25 - 29	Secondary+	Informal Low Risk	Christian
F14067	Entebbe	Yes	Negative	Positive	Past Infection	Female	35 - 39	Primary	Informal High Risk	Muslim
F14075	Entebbe	Yes	Negative	Positive	Past Infection	Male	25 - 29	Primary	Informal High Risk	Muslim
F14083	Entebbe	Yes	Negative	Positive	Past Infection	Male	40 - 44	Primary	Informal High Risk	Muslim
F14091	Entebbe	Yes	Negative	Negative	Never Infected	Female	25 - 29	Secondary+	Informal Low Risk	Christian
F14106	Entebbe	Yes	Negative	Positive	Past Infection	Female	30 - 34	Primary	Informal High Risk	Christian
F14114	Entebbe	Yes	Negative	Negative	Never Infected	Male	16 - 19	Primary	Informal High Risk	Christian
F14122	Entebbe	Yes	Negative	Negative	Never Infected	Male	20 - 24	Secondary+	Formal	Christian
F14130	Entebbe	Yes	Negative	Negative	Never Infected	Female	35 - 39	Primary	Informal Low Risk	Christian
F14148	Entebbe	Yes	Negative	Negative	Never Infected	Male	45 - 49	Primary	Informal Low Risk	Christian
F14156	Entebbe	Yes	Negative	Positive	Past Infection	Male	40 - 44	Secondary+	Formal	Christian
F14164	Entebbe	No	Negative	NA	NA	Male	20 - 24	Secondary+	Informal Low Risk	Christian
F14172	Entebbe	Yes	Negative	Negative	Never Infected	Male	20 - 24	Secondary+	Formal	Christian
F14180	Entebbe	No	Negative	NA	NA	Male	20 - 24	Primary	Informal High Risk	Muslim
F14198	Entebbe	Yes	Negative	Negative	Never Infected	Male	35 - 39	Secondary+	Informal High Risk	Muslim
F14203	Entebbe	Yes	Negative	Negative	Never Infected	Male	16 - 19	Secondary+	Formal	Christian
F14211	Entebbe	Yes	Negative	Positive	Past Infection	Male	30 - 34	Secondary+	Informal High Risk	Christian
F14229	Entebbe	Yes	Negative	Positive	Past Infection	Male	25 - 29	Secondary+	Informal Low Risk	Christian
F14237	Entebbe	Yes	Negative	Negative	Never Infected	Female	25 - 29	Primary	Informal High Risk	Christian
F14245	Entebbe	Yes	Negative	Negative	Never Infected	Male	25 - 29	Primary	Informal High Risk	Christian
F14253	Entebbe	Yes	Negative	Negative	Never Infected	Male	20 - 24	Secondary+	Formal	Christian
F14261	Entebbe	Yes	Negative	Positive	Past Infection	Male	30 - 34	Primary	Informal High Risk	Christian
F14279	Entebbe	Yes	Negative	Negative	Never Infected	Male	30 - 34	Primary	Informal High Risk	Christian
F14287	Entebbe	Yes	Negative	Negative	Never Infected	Female	25 - 29	Secondary+	Informal High Risk	Christian
F14295	Entebbe	Yes	Negative	Negative	Never Infected	Male	25 - 29	Primary	Informal High Risk	Christian
F14300	Entebbe	Yes	Negative	Negative	Never Infected	Male	16 - 19	Secondary+	Informal Low Risk	Christian
F14318	Entebbe	No	Negative	NA	NA	Male	16 - 19	Primary	Informal Low Risk	Christian
F14326	Entebbe	No	Negative	NA	NA	Male	20 - 24	Secondary+	Formal	Christian
F14334	Entebbe	No	Negative	NA	NA	Female	35 - 39	Secondary+	Informal High Risk	Christian
F14342	Entebbe	No	Negative	NA	NA	Male	20 - 24	Primary	Informal High Risk	Christian
F14350	Entebbe	No	Negative	NA	NA	Male	25 - 29	Secondary+	Informal High Risk	Christian
F14368	Entebbe	No	Negative	NA	NA	Male	25 - 29	Secondary+	Formal	Christian
F14376	Entebbe	Yes	Negative	Positive	Past Infection	Male	25 - 29	Secondary+	Formal	Christian
F14384	Entebbe	Yes	Negative	Negative	Never Infected	Male	35 - 39	Primary	Informal Low Risk	Christian
F14392	Entebbe	Yes	Negative	Negative	Never Infected	Female	30 - 34	Secondary+	Formal	Christian
F14407	Entebbe	No	Negative	NA	NA	Male	20 - 24	Secondary+	Informal High Risk	Christian
F14415	Entebbe	Yes	Negative	Positive	Past Infection	Male	30 - 34	Secondary+	Informal High Risk	Christian
F14423	Entebbe	Yes	Negative	Positive	Past Infection	Male	35 - 39	Primary	Informal High Risk	Christian
F14431	Entebbe	Yes	Negative	Positive	Past Infection	Male	30 - 34	None	Informal High Risk	Christian
F14449	Entebbe	Yes	Negative	Positive	Past Infection	Male	16 - 19	Primary	Informal High Risk	Muslim
F14457	Entebbe	No	Negative	NA	NA	Male	40 - 44	Secondary+	Informal Low Risk	Christian
F14465	Entebbe	Yes	Negative	Positive	Past Infection	Male	25 - 29	Secondary+	Formal	Christian
F14473	Entebbe	Yes	Negative	Negative	Never Infected	Male	25 - 29	Secondary+	Formal	Christian
F14481	Entebbe	Yes	Negative	Negative	Never Infected	Male	40 - 44	Primary	Informal Low Risk	Muslim
F14504	Entebbe	Yes	Negative	Positive	Past Infection	Male	35 - 39	Primary	Informal High Risk	Muslim
F14512	Entebbe	Yes	Negative	Positive	Past Infection	Male	25 - 29	Secondary+	Informal Low Risk	Christian
F14520	Entebbe	Yes	Negative	Positive	Past Infection	Male	30 - 34	Primary	Informal Low Risk	Christian
F14538	Entebbe	Yes	Negative	Positive	Past Infection	Male	25 - 29	Primary	Informal High Risk	Muslim
F14546	Entebbe	Yes	Negative	Positive	Past Infection	Female	30 - 34	Primary	Informal Low Risk	Christian
F14554	Entebbe	Yes	Negative	Positive	Past Infection	Male	30 - 34	Secondary+	Informal High Risk	Christian
F14562	Entebbe	Yes	Negative	Negative	Never Infected	Male	20 - 24	Primary	Informal High Risk	Other
F14570	Entebbe	Yes	Negative	Negative	Never Infected	Male	20 - 24	Secondary+	Informal High Risk	Other
F14588	Entebbe	Yes	Negative	Negative	Never Infected	Male	20 - 24	Secondary+	Informal Low Risk	Christian
F14596	Entebbe	Yes	Negative	Negative	Never Infected	Female	25 - 29	Secondary+	Informal Low Risk	Christian
G00366	Entebbe	Yes	Negative	Positive	Past Infection	Male	40 - 44	None	Informal High Risk	Christian
G03612	Entebbe	Yes	Negative	Positive	Past Infection	Male	25 - 29	Secondary+	Informal Low Risk	Christian
G03670	Entebbe	Yes	Negative	Negative	Never Infected	Female	35 - 39	Secondary+	Informal Low Risk	Christian
G14018	Entebbe	Yes	Positive	Positive	Early or Chronic Infection	Male	30 - 34	Primary	Informal High Risk	Christian
G14026	Entebbe	Yes	Positive	Positive	Early or Chronic Infection	Male	25 - 29	Secondary+	Informal Low Risk	Christian
G14034	Entebbe	Yes	Negative	Negative	Never Infected	Male	20 - 24	Secondary+	Informal Low Risk	Christian
G14042	Entebbe	Yes	Negative	Negative	Never Infected	Female	35 - 39	Primary	Informal Low Risk	Christian
G14050	Entebbe	Yes	Negative	Positive	Past Infection	Male	25 - 29	Secondary+	Informal Low Risk	Christian
G14068	Entebbe	Yes	Negative	Positive	Past Infection	Female	25 - 29	Secondary+	Informal High Risk	Christian
G14076	Entebbe	No	NA	NA	NA	Female	35 - 39	Secondary+	Formal	Christian
G14084	Entebbe	Yes	Negative	Negative	Never Infected	Male	20 - 24	Secondary+	Informal Low Risk	Christian
G14092	Entebbe	Yes	Negative	Negative	Never Infected	Male	20 - 24	Secondary+	Informal Low Risk	Christian
G14107	Entebbe	Yes	Negative	Negative	Never Infected	Female	25 - 29	Primary	Informal Low Risk	Muslim
G14115	Entebbe	Yes	Negative	Negative	Never Infected	Male	25 - 29	Secondary+	Informal Low Risk	Christian
G14123	Entebbe	Yes	Negative	Negative	Never Infected	Female	40 - 44	Primary	Informal Low Risk	Christian
G14131	Entebbe	Yes	Negative	Positive	Past Infection	Male	40 - 44	Secondary+	Informal High Risk	Christian
G14149	Entebbe	Yes	Negative	Negative	Never Infected	Female	25 - 29	Primary	Informal Low Risk	Christian
G14157	Entebbe	Yes	Negative	Negative	Never Infected	Male	20 - 24	Secondary+	Formal	Christian
G14165	Entebbe	Yes	Negative	Negative	Never Infected	Male	25 - 29	Secondary+	Formal	Christian
G14173	Entebbe	Yes	Negative	Negative	Never Infected	Female	20 - 24	Primary	Informal Low Risk	Christian
G14199	Entebbe	Yes	Negative	Negative	Never Infected	Male	25 - 29	Secondary+	Formal	Christian
G14212	Entebbe	Yes	Negative	Negative	Never Infected	Female	16 - 19	Secondary+	Informal Low Risk	Christian
G14220	Entebbe	Yes	Negative	Negative	Never Infected	Male	20 - 24	Secondary+	Informal High Risk	Christian
G14238	Entebbe	Yes	Negative	Negative	Never Infected	Female	35 - 39	Secondary+	Informal Low Risk	Christian
G14246	Entebbe	Yes	Negative	Negative	Never Infected	Male	25 - 29	None	Informal High Risk	Muslim
G14254	Entebbe	Yes	Negative	Negative	Never Infected	Male	16 - 19	Primary	Informal High Risk	Muslim
G14262	Entebbe	Yes	Negative	Positive	Past Infection	Male	25 - 29	Primary	Informal High Risk	Christian
G14270	Entebbe	Yes	Positive	Positive	Early or Chronic Infection	Male	25 - 29	Primary	Informal High Risk	Christian
G14288	Entebbe	Yes	Negative	Negative	Never Infected	Female	30 - 34	None	Informal High Risk	Muslim
G14296	Entebbe	Yes	Negative	Negative	Never Infected	Male	20 - 24	Primary	Informal High Risk	Christian
G14301	Entebbe	Yes	Negative	Positive	Past Infection	Female	20 - 24	Secondary+	Informal High Risk	Christian
G14319	Entebbe	No	Negative	NA	NA	Male	20 - 24	Secondary+	Informal Low Risk	Muslim
G14327	Entebbe	No	Negative	NA	NA	Male	45 - 49	Secondary+	Informal Low Risk	Christian
G14335	Entebbe	No	Negative	NA	NA	Male	30 - 34	Primary	Informal High Risk	Christian
G14343	Entebbe	No	Negative	NA	NA	Male	25 - 29	Primary	Informal Low Risk	Christian
G14351	Entebbe	No	Negative	NA	NA	Male	30 - 34	Primary	Informal High Risk	Muslim
G14369	Entebbe	No	Negative	NA	NA	Female	20 - 24	Primary	Informal Low Risk	Christian
G14377	Entebbe	Yes	Negative	Negative	Never Infected	Female	25 - 29	Secondary+	Informal High Risk	Christian
G14385	Entebbe	Yes	Negative	Positive	Past Infection	Male	35 - 39	Primary	Informal High Risk	Christian
G14393	Entebbe	No	Negative	NA	NA	Male	40 - 44	Secondary+	Formal	Christian
G14408	Entebbe	Yes	Negative	Negative	Never Infected	Male	20 - 24	Secondary+	Informal High Risk	Christian
G14416	Entebbe	Yes	Negative	Negative	Never Infected	Male	25 - 29	Primary	Informal High Risk	Christian
G14424	Entebbe	Yes	Negative	Negative	Never Infected	Female	20 - 24	Secondary+	Formal	Christian
G14432	Entebbe	Yes	Negative	Positive	Past Infection	Male	40 - 44	Primary	Informal High Risk	Christian
G14440	Entebbe	Yes	Negative	Negative	Never Infected	Male	25 - 29	Secondary+	Formal	Christian
G14458	Entebbe	Yes	Negative	Negative	Never Infected	Male	20 - 24	Primary	Informal High Risk	Christian
G14466	Entebbe	Yes	Negative	Positive	Past Infection	Male	25 - 29	Secondary+	Formal	Christian
G14474	Entebbe	Yes	Positive	Positive	Early or Chronic Infection	Male	30 - 34	None	Informal High Risk	Christian
G14482	Entebbe	Yes	Negative	Negative	Never Infected	Male	30 - 34	Primary	Informal High Risk	Muslim
G14490	Entebbe	Yes	Negative	Positive	Past Infection	Male	25 - 29	Secondary+	Formal	Christian
G14505	Entebbe	Yes	Negative	Positive	Past Infection	Male	35 - 39	None	Informal High Risk	Christian
G14513	Entebbe	Yes	Negative	Negative	Never Infected	Female	25 - 29	Primary	Informal High Risk	Christian
G14521	Entebbe	Yes	Negative	Positive	Past Infection	Female	45 - 49	Primary	Informal Low Risk	Christian
G14539	Entebbe	Yes	Negative	Positive	Past Infection	Male	35 - 39	Secondary+	Informal High Risk	Christian
G14547	Entebbe	Yes	Negative	Negative	Never Infected	Female	25 - 29	Primary	Informal High Risk	Christian
G14563	Entebbe	Yes	Negative	Negative	Never Infected	Male	20 - 24	Primary	Informal High Risk	Christian
G14571	Entebbe	Yes	Negative	Negative	Never Infected	Male	16 - 19	Secondary+	Informal Low Risk	Christian
G14589	Entebbe	Yes	Negative	Negative	Never Infected	Female	35 - 39	Primary	Informal Low Risk	Christian
G14597	Entebbe	Yes	Negative	Negative	Never Infected	Male	40 - 44	Primary	Informal High Risk	Christian
H01736	Entebbe	Yes	Negative	Positive	Past Infection	Female	30 - 34	Primary	Informal Low Risk	Christian
H01841	Entebbe	Yes	Negative	Negative	Never Infected	Female	25 - 29	Secondary+	Informal Low Risk	Christian
H01914	Entebbe	Yes	Negative	Negative	Never Infected	Male	25 - 29	Primary	Informal High Risk	Muslim
H03605	Entebbe	Yes	Negative	Negative	Never Infected	Male	25 - 29	Secondary+	Informal High Risk	Christian
H03647	Entebbe	Yes	Negative	Negative	Never Infected	Male	25 - 29	Primary	Informal High Risk	Christian
H14019	Entebbe	Yes	Negative	Positive	Past Infection	Male	30 - 34	Primary	Informal High Risk	Muslim
H14027	Entebbe	Yes	Negative	Positive	Past Infection	Male	30 - 34	Secondary+	Informal Low Risk	Christian
H14035	Entebbe	Yes	Negative	Negative	Never Infected	Male	30 - 34	Secondary+	Informal Low Risk	Christian
H14043	Entebbe	Yes	Negative	Negative	Never Infected	Female	25 - 29	Primary	Informal Low Risk	Christian
H14069	Entebbe	Yes	Negative	Negative	Never Infected	Female	40 - 44	Primary	Informal Low Risk	Christian
H14077	Entebbe	Yes	Negative	Positive	Past Infection	Male	30 - 34	Secondary+	Informal High Risk	Christian
H14085	Entebbe	Yes	Negative	Positive	Past Infection	Female	40 - 44	Primary	Informal Low Risk	Christian
H14093	Entebbe	Yes	Negative	Negative	Never Infected	Female	35 - 39	Primary	Informal High Risk	Muslim
H14108	Entebbe	Yes	Negative	Negative	Never Infected	Male	20 - 24	Secondary+	Informal Low Risk	Christian
H14116	Entebbe	Yes	Negative	Negative	Never Infected	Female	20 - 24	Secondary+	Informal High Risk	Christian
H14124	Entebbe	Yes	Negative	Negative	Never Infected	Male	20 - 24	Secondary+	Informal Low Risk	Christian
H14140	Entebbe	Yes	Negative	Positive	Past Infection	Male	16 - 19	Primary	Formal	Christian
H14158	Entebbe	Yes	Negative	Negative	Never Infected	Female	25 - 29	Secondary+	Informal High Risk	Christian
H14174	Entebbe	Yes	Negative	Negative	Never Infected	Male	25 - 29	Secondary+	Informal Low Risk	Christian
H14182	Entebbe	No	Negative	NA	NA	Male	25 - 29	Secondary+	Informal High Risk	Christian
H14190	Entebbe	Yes	Negative	Negative	Never Infected	Female	30 - 34	Secondary+	Informal Low Risk	Christian
H14205	Entebbe	Yes	Negative	Positive	Past Infection	Male	25 - 29	Secondary+	Formal	Christian
H14213	Entebbe	Yes	Negative	Negative	Never Infected	Male	25 - 29	Secondary+	Informal High Risk	Other
H14221	Entebbe	Yes	Negative	Positive	Past Infection	Female	30 - 34	Primary	Informal High Risk	Christian
H14239	Entebbe	Yes	Negative	Positive	Past Infection	Female	16 - 19	Secondary+	Informal High Risk	Christian
H14247	Entebbe	Yes	Negative	Negative	Never Infected	Male	25 - 29	Primary	Informal High Risk	Christian
H14255	Entebbe	Yes	Negative	Negative	Never Infected	Female	35 - 39	Primary	Informal High Risk	Christian
H14263	Entebbe	Yes	Negative	Positive	Past Infection	Male	35 - 39	Primary	Informal High Risk	Muslim
H14271	Entebbe	Yes	Negative	Negative	Never Infected	Female	25 - 29	Secondary+	Informal High Risk	Christian
H14289	Entebbe	Yes	Negative	Negative	Never Infected	Male	16 - 19	Primary	Informal High Risk	Muslim
H14297	Entebbe	Yes	Negative	Negative	Never Infected	Male	16 - 19	Primary	Informal High Risk	Christian
H14302	Entebbe	Yes	Negative	Negative	Never Infected	Male	25 - 29	Secondary+	Informal High Risk	Christian
H14310	Entebbe	No	Negative	NA	NA	Male	20 - 24	Secondary+	Formal	Christian
H14328	Entebbe	No	Negative	NA	NA	Male	16 - 19	Secondary+	Informal High Risk	Muslim
H14336	Entebbe	No	Negative	NA	NA	Female	20 - 24	Secondary+	Informal High Risk	Christian
H14344	Entebbe	No	Negative	NA	NA	Male	30 - 34	Primary	Informal High Risk	Other
H14352	Entebbe	No	Negative	NA	NA	Male	20 - 24	Primary	Informal High Risk	Christian
H14360	Entebbe	No	Negative	NA	NA	Male	20 - 24	Primary	Informal High Risk	Christian
H14378	Entebbe	Yes	Negative	Negative	Never Infected	Male	25 - 29	Secondary+	Formal	Christian
H14386	Entebbe	Yes	Negative	Negative	Never Infected	Male	25 - 29	Secondary+	Informal High Risk	Christian
H14394	Entebbe	Yes	Negative	Negative	Never Infected	Female	35 - 39	Primary	Informal Low Risk	Muslim
H14409	Entebbe	No	Negative	NA	NA	Male	30 - 34	Primary	Informal High Risk	Christian
H14417	Entebbe	Yes	Positive	Positive	Early or Chronic Infection	Male	25 - 29	Secondary+	Informal High Risk	Christian
H14425	Entebbe	No	Negative	NA	NA	Female	20 - 24	Secondary+	Formal	Christian
H14433	Entebbe	Yes	Negative	Positive	Past Infection	Male	25 - 29	Secondary+	Formal	Christian
H14441	Entebbe	No	NA	Negative	NA	Female	30 - 34	Secondary+	Informal High Risk	Christian
H14459	Entebbe	Yes	Negative	Positive	Past Infection	Male	30 - 34	Primary	Informal High Risk	Christian
H14467	Entebbe	Yes	Negative	Negative	Never Infected	Male	30 - 34	Primary	Informal Low Risk	Christian
H14475	Entebbe	Yes	Negative	Positive	Past Infection	Male	25 - 29	Primary	Informal High Risk	Christian
H14483	Entebbe	Yes	Negative	Negative	Never Infected	Male	25 - 29	Primary	Informal Low Risk	Christian
H14491	Entebbe	Yes	Negative	Negative	Never Infected	Male	25 - 29	Secondary+	Formal	Christian
H14506	Entebbe	Yes	Negative	Positive	Past Infection	Male	25 - 29	Secondary+	Formal	Christian
H14514	Entebbe	Yes	Negative	Negative	Never Infected	Male	45 - 49	Primary	Informal Low Risk	Christian
H14522	Entebbe	Yes	Negative	Negative	Never Infected	Female	20 - 24	Secondary+	Informal Low Risk	Christian
H14530	Entebbe	Yes	Negative	Positive	Past Infection	Male	35 - 39	Primary	Informal Low Risk	Muslim
H14548	Entebbe	Yes	Negative	Negative	Never Infected	Male	20 - 24	Primary	Informal High Risk	Muslim
H14556	Entebbe	Yes	Negative	Negative	Never Infected	Male	20 - 24	Secondary+	Informal Low Risk	Christian
H14564	Entebbe	Yes	Negative	Positive	Past Infection	Male	25 - 29	Secondary+	Informal High Risk	Christian
H14572	Entebbe	Yes	Negative	Positive	Past Infection	Male	35 - 39	Primary	Informal Low Risk	Christian
H14580	Entebbe	Yes	Negative	Negative	Never Infected	Male	20 - 24	Secondary+	Formal	Christian
H14598	Entebbe	Yes	Negative	Negative	Never Infected	Male	20 - 24	Secondary+	Informal High Risk	Christian
J01737	Entebbe	Yes	Negative	Negative	Never Infected	Male	30 - 34	Primary	Informal Low Risk	Christian
J01834	Entebbe	No	Negative	NA	NA	Male	30 - 34	Secondary+	Informal High Risk	Christian
J01842	Entebbe	Yes	Negative	Negative	Never Infected	Male	25 - 29	Secondary+	Informal Low Risk	Christian
J02009	Entebbe	Yes	Negative	Negative	Never Infected	Female	20 - 24	Secondary+	Informal Low Risk	Christian
J02041	Entebbe	Yes	Negative	Negative	Never Infected	Male	20 - 24	Primary	Informal High Risk	Christian
J03575	Entebbe	Yes	Negative	Positive	Past Infection	Female	40 - 44	Primary	Informal High Risk	Christian
J03583	Entebbe	Yes	Negative	Negative	Never Infected	Male	35 - 39	Secondary+	Informal High Risk	Christian
J03606	Entebbe	Yes	Negative	Positive	Past Infection	Male	30 - 34	Primary	Informal High Risk	Christian
J07355	Entebbe	Yes	Negative	Negative	Never Infected	Male	40 - 44	Secondary+	Informal High Risk	Christian
J09907	Entebbe	Yes	Negative	Positive	Past Infection	Male	30 - 34	Primary	Informal High Risk	Christian
J14010	Entebbe	Yes	Negative	Negative	Never Infected	Female	20 - 24	Primary	Informal Low Risk	Christian
J14028	Entebbe	Yes	Negative	Negative	Never Infected	Male	25 - 29	Primary	Informal High Risk	Muslim
J14036	Entebbe	Yes	Negative	Negative	Never Infected	Female	16 - 19	Secondary+	Informal High Risk	Christian
J14044	Entebbe	Yes	Negative	Positive	Past Infection	Male	20 - 24	Primary	Informal Low Risk	Christian
J14052	Entebbe	Yes	Negative	Negative	Never Infected	Male	20 - 24	Secondary+	Formal	Christian
J14060	Entebbe	Yes	Negative	Positive	Past Infection	Female	25 - 29	Secondary+	Informal High Risk	Christian
J14078	Entebbe	Yes	Negative	Positive	Past Infection	Male	25 - 29	Secondary+	Informal High Risk	Christian
J14086	Entebbe	Yes	Negative	Positive	Past Infection	Male	40 - 44	Primary	Informal High Risk	Christian
J14094	Entebbe	Yes	Negative	Negative	Never Infected	Male	20 - 24	Secondary+	Informal Low Risk	Christian
J14109	Entebbe	Yes	Negative	Positive	Past Infection	Female	25 - 29	Secondary+	Informal Low Risk	Muslim
J14117	Entebbe	Yes	Negative	Positive	Past Infection	Male	25 - 29	Secondary+	Informal Low Risk	Christian
J14133	Entebbe	Yes	Negative	Negative	Never Infected	Male	25 - 29	Secondary+	Informal Low Risk	Christian
J14141	Entebbe	Yes	Negative	Positive	Past Infection	Male	25 - 29	Primary	Informal High Risk	Christian
J14159	Entebbe	Yes	Negative	Negative	Never Infected	Male	25 - 29	Secondary+	Informal Low Risk	Christian
J14167	Entebbe	Yes	Negative	Positive	Past Infection	Male	25 - 29	Secondary+	Formal	Christian
J14175	Entebbe	Yes	Negative	Positive	Past Infection	Male	20 - 24	Secondary+	Formal	Christian
J14183	Entebbe	Yes	Negative	Positive	Past Infection	Male	25 - 29	None	Informal High Risk	Christian
J14191	Entebbe	Yes	Negative	Negative	Never Infected	Male	25 - 29	Secondary+	Formal	Christian
J14206	Entebbe	Yes	Negative	Positive	Past Infection	Male	40 - 44	Secondary+	Informal High Risk	Christian
J14214	Entebbe	Yes	Negative	Positive	Past Infection	Male	25 - 29	Primary	Informal High Risk	Muslim
J14222	Entebbe	Yes	Negative	Negative	Never Infected	Male	30 - 34	Secondary+	Formal	Christian
J14230	Entebbe	Yes	Negative	Negative	Never Infected	Male	35 - 39	Secondary+	Informal High Risk	Other
J14248	Entebbe	Yes	Negative	Negative	Never Infected	Male	25 - 29	Primary	Informal High Risk	Christian
J14256	Entebbe	Yes	Negative	Positive	Past Infection	Male	35 - 39	Primary	Informal High Risk	Muslim
J14264	Entebbe	Yes	Negative	Negative	Never Infected	Female	20 - 24	Secondary+	Informal High Risk	Christian
J14272	Entebbe	Yes	Negative	Positive	Past Infection	Female	25 - 29	Secondary+	Informal High Risk	Christian
J14280	Entebbe	Yes	Negative	Negative	Never Infected	Female	25 - 29	Primary	Informal High Risk	Christian
J14298	Entebbe	Yes	Negative	Negative	Never Infected	Male	45 - 49	Secondary+	Informal High Risk	Christian
J14303	Entebbe	Yes	Negative	Negative	Never Infected	Male	40 - 44	Secondary+	Informal High Risk	Christian
J14311	Entebbe	No	Negative	NA	NA	Male	35 - 39	Primary	Informal Low Risk	Muslim
J14329	Entebbe	No	Negative	NA	NA	Male	20 - 24	Primary	Informal Low Risk	Christian
J14337	Entebbe	No	Negative	NA	NA	Male	40 - 44	Primary	Informal High Risk	Christian
J14345	Entebbe	No	Negative	NA	NA	Male	30 - 34	Secondary+	Informal High Risk	Christian
J14353	Entebbe	No	Negative	NA	NA	Male	20 - 24	Primary	Informal High Risk	Christian
J14361	Entebbe	No	Negative	NA	NA	Male	30 - 34	Primary	Informal High Risk	Christian
J14379	Entebbe	Yes	Negative	Positive	Past Infection	Male	25 - 29	Primary	Informal High Risk	Christian
J14387	Entebbe	Yes	Negative	Positive	Past Infection	Male	30 - 34	Secondary+	Formal	Christian
J14395	Entebbe	Yes	Negative	Positive	Past Infection	Male	45 - 49	None	Informal High Risk	Muslim
J14400	Entebbe	Yes	Negative	Positive	Past Infection	Male	30 - 34	Secondary+	Formal	Christian
J14418	Entebbe	Yes	Negative	Negative	Never Infected	Male	20 - 24	Secondary+	Informal High Risk	Christian
J14426	Entebbe	Yes	Negative	Negative	Never Infected	Male	20 - 24	Secondary+	Informal Low Risk	Christian
J14434	Entebbe	Yes	Negative	Negative	Never Infected	Male	20 - 24	Secondary+	Formal	Christian
J14442	Entebbe	Yes	Negative	Negative	Never Infected	Female	30 - 34	Secondary+	Informal High Risk	Christian
J14450	Entebbe	Yes	Negative	Negative	Never Infected	Male	20 - 24	Secondary+	Informal Low Risk	Christian
J14468	Entebbe	Yes	Negative	Positive	Past Infection	Male	25 - 29	Secondary+	Formal	Christian
J14476	Entebbe	Yes	Negative	Negative	Never Infected	Female	20 - 24	Primary	Informal Low Risk	Christian
J14484	Entebbe	Yes	Positive	Positive	Early or Chronic Infection	Male	30 - 34	Secondary+	Informal Low Risk	Muslim
J14492	Entebbe	Yes	Negative	Positive	Past Infection	Male	20 - 24	Primary	Informal Low Risk	Christian
J14507	Entebbe	Yes	Negative	Positive	Past Infection	Male	16 - 19	Primary	Informal High Risk	Christian
J14515	Entebbe	Yes	Negative	Negative	Never Infected	Male	30 - 34	Primary	Informal High Risk	Christian
J14523	Entebbe	Yes	Negative	Negative	Never Infected	Male	20 - 24	Secondary+	Informal High Risk	Christian
J14531	Entebbe	Yes	Negative	Positive	Past Infection	Female	35 - 39	None	Informal High Risk	Christian
J14549	Entebbe	Yes	Negative	Negative	Never Infected	Male	20 - 24	Secondary+	Informal High Risk	Christian
J14557	Entebbe	Yes	Negative	Negative	Never Infected	Female	25 - 29	Primary	Informal Low Risk	Muslim
J14565	Entebbe	Yes	Negative	Negative	Never Infected	Male	25 - 29	Primary	Informal High Risk	Christian
J14573	Entebbe	Yes	Negative	Positive	Past Infection	Male	35 - 39	Secondary+	Formal	Christian
J14581	Entebbe	Yes	Negative	Negative	Never Infected	Male	20 - 24	Secondary+	Formal	Christian
J14599	Entebbe	Yes	Negative	Negative	Never Infected	Male	20 - 24	Primary	Informal High Risk	Christian
K01704	Entebbe	Yes	Negative	Negative	Never Infected	Female	25 - 29	Secondary+	Informal Low Risk	Christian
K01966	Entebbe	Yes	Negative	Positive	Past Infection	Male	20 - 24	Primary	Informal High Risk	Christian
K01990	Entebbe	Yes	Negative	Negative	Never Infected	Male	40 - 44	Primary	Informal Low Risk	Christian
K03623	Entebbe	Yes	Negative	Positive	Past Infection	Male	35 - 39	Primary	Informal High Risk	Christian
K03699	Entebbe	Yes	Negative	Negative	Never Infected	Male	20 - 24	Primary	Informal High Risk	Christian
K14011	Entebbe	Yes	Negative	Negative	Never Infected	Female	20 - 24	Secondary+	Informal Low Risk	Christian
K14029	Entebbe	Yes	Negative	Positive	Past Infection	Male	25 - 29	Secondary+	Informal High Risk	Christian
K14037	Entebbe	Yes	Negative	Negative	Never Infected	Male	20 - 24	Secondary+	Informal High Risk	Christian
K14045	Entebbe	Yes	Negative	Negative	Never Infected	Female	25 - 29	Secondary+	Informal Low Risk	Christian
K14053	Entebbe	Yes	Negative	Positive	Past Infection	Female	25 - 29	Secondary+	Informal Low Risk	Christian
K14061	Entebbe	Yes	Negative	Positive	Past Infection	Female	20 - 24	Secondary+	Informal Low Risk	Christian
K14079	Entebbe	Yes	Negative	Positive	Past Infection	Female	30 - 34	Primary	Formal	Muslim
K14087	Entebbe	Yes	Negative	Negative	Never Infected	Female	30 - 34	Primary	Informal Low Risk	Christian
K14095	Entebbe	Yes	Negative	Negative	Never Infected	Male	16 - 19	Secondary+	Formal	Christian
K14100	Entebbe	Yes	Negative	Negative	Never Infected	Female	35 - 39	Primary	Informal Low Risk	Christian
K14118	Entebbe	Yes	Negative	Negative	Never Infected	Female	20 - 24	Secondary+	Informal High Risk	Muslim
K14126	Entebbe	Yes	Negative	Negative	Never Infected	Male	20 - 24	Primary	Informal High Risk	Christian
K14134	Entebbe	Yes	Negative	Negative	Never Infected	Male	40 - 44	Primary	Informal Low Risk	Christian
K14142	Entebbe	Yes	Negative	Positive	Past Infection	Male	20 - 24	Secondary+	Formal	Christian
K14150	Entebbe	Yes	Negative	Negative	Never Infected	Male	40 - 44	Primary	Informal High Risk	Christian
K14168	Entebbe	Yes	Negative	Negative	Never Infected	Male	20 - 24	Secondary+	Informal High Risk	Christian
K14176	Entebbe	Yes	Negative	Positive	Past Infection	Female	25 - 29	Secondary+	Informal Low Risk	Christian
K14184	Entebbe	Yes	Negative	Positive	Past Infection	Male	20 - 24	Secondary+	Informal Low Risk	Christian
K14192	Entebbe	Yes	Negative	Positive	Past Infection	Female	35 - 39	Secondary+	Informal Low Risk	Christian
K14207	Entebbe	Yes	Negative	Negative	Never Infected	Female	25 - 29	Primary	Informal High Risk	Christian
K14215	Entebbe	Yes	Negative	Negative	Never Infected	Male	25 - 29	Primary	Informal High Risk	Christian
K14223	Entebbe	Yes	Negative	Positive	Past Infection	Male	30 - 34	Primary	Informal High Risk	Muslim
K14231	Entebbe	Yes	Negative	Negative	Never Infected	Male	45 - 49	Secondary+	Informal High Risk	Christian
K14249	Entebbe	Yes	Negative	Negative	Never Infected	Female	25 - 29	Primary	Informal High Risk	Muslim
K14257	Entebbe	Yes	Negative	Negative	Never Infected	Male	40 - 44	Primary	Informal Low Risk	Muslim
K14265	Entebbe	Yes	Negative	Negative	Never Infected	Male	25 - 29	Secondary+	Informal Low Risk	Christian
K14273	Entebbe	Yes	Negative	Positive	Past Infection	Male	30 - 34	Primary	Informal High Risk	Christian
K14281	Entebbe	Yes	Negative	Positive	Past Infection	Female	40 - 44	Primary	Informal High Risk	Christian
K14299	Entebbe	Yes	Negative	Negative	Never Infected	Male	30 - 34	Primary	Informal High Risk	Christian
K14304	Entebbe	No	Negative	NA	NA	Female	20 - 24	Primary	Informal High Risk	Christian
K14312	Entebbe	No	Positive	NA	NA	Male	20 - 24	Primary	Informal High Risk	Christian
K14320	Entebbe	No	Negative	NA	NA	Male	30 - 34	Primary	Informal High Risk	Muslim
K14338	Entebbe	No	Negative	NA	NA	Male	20 - 24	Secondary+	Informal High Risk	Christian
K14346	Entebbe	No	Negative	NA	NA	Male	20 - 24	Secondary+	Informal High Risk	Christian
K14354	Entebbe	No	Negative	NA	NA	Female	30 - 34	Secondary+	Informal High Risk	Christian
K14362	Entebbe	No	Negative	NA	NA	Male	30 - 34	Secondary+	Informal High Risk	Christian
K14370	Entebbe	Yes	Negative	Negative	Never Infected	Male	35 - 39	Primary	Informal High Risk	Muslim
K14388	Entebbe	Yes	Negative	Negative	Never Infected	Male	16 - 19	Secondary+	Informal Low Risk	Christian
K14396	Entebbe	Yes	Negative	Negative	Never Infected	Female	20 - 24	Primary	Informal Low Risk	Christian
K14401	Entebbe	Yes	Positive	Positive	Early or Chronic Infection	Male	40 - 44	Primary	Informal High Risk	Christian
K14419	Entebbe	Yes	Negative	Negative	Never Infected	Male	30 - 34	Secondary+	Informal Low Risk	Christian
K14427	Entebbe	Yes	Negative	Positive	Past Infection	Male	30 - 34	None	Informal Low Risk	Christian
K14435	Entebbe	Yes	Negative	Negative	Never Infected	Male	25 - 29	Secondary+	Formal	Christian
K14443	Entebbe	Yes	Positive	Positive	Early or Chronic Infection	Male	20 - 24	Secondary+	Formal	Christian
K14451	Entebbe	Yes	Negative	Negative	Never Infected	Male	20 - 24	Secondary+	Informal Low Risk	Christian
K14469	Entebbe	Yes	Negative	Negative	Never Infected	Male	20 - 24	Secondary+	Formal	Christian
K14477	Entebbe	Yes	Negative	Negative	Never Infected	Female	25 - 29	Secondary+	Informal Low Risk	Christian
K14485	Entebbe	Yes	Negative	Positive	Past Infection	Male	25 - 29	Secondary+	Informal High Risk	Christian
K14493	Entebbe	Yes	Negative	Negative	Never Infected	Male	25 - 29	Secondary+	Formal	Christian
K14516	Entebbe	Yes	Negative	Negative	Never Infected	Male	25 - 29	Primary	Informal Low Risk	Christian
K14524	Entebbe	Yes	Negative	Positive	Past Infection	Female	20 - 24	Secondary+	Formal	Christian
K14532	Entebbe	Yes	Negative	Negative	Never Infected	Male	25 - 29	Secondary+	Informal Low Risk	Christian
K14540	Entebbe	Yes	Negative	Negative	Never Infected	Male	45 - 49	Secondary+	Informal Low Risk	Christian
K14558	Entebbe	Yes	Positive	Positive	Early or Chronic Infection	Male	30 - 34	Secondary+	Formal	Christian
K14566	Entebbe	Yes	Negative	Positive	Past Infection	Male	25 - 29	Primary	Informal High Risk	Christian
K14574	Entebbe	Yes	Negative	Positive	Past Infection	Male	25 - 29	Secondary+	Formal	Christian
K14582	Entebbe	Yes	Negative	Positive	Past Infection	Male	30 - 34	Primary	Informal High Risk	Christian
K14590	Entebbe	Yes	Negative	Negative	Never Infected	Male	20 - 24	Primary	Informal High Risk	Christian
HRP0195	Kampala	Yes	Negative	Negative	Never Infected	Female	40 - 44	Secondary+	Informal High Risk	Muslim
HRP0501	Kampala	Yes	Negative	Negative	Never Infected	Female	30 - 34	Primary	Informal High Risk	Muslim
HRP0547	Kampala	Yes	Negative	Negative	Never Infected	Female	25 - 29	Secondary+	Informal High Risk	Christian
HRP1392	Kampala	Yes	Negative	Positive	Past Infection	Female	40 - 44	Primary	Informal High Risk	Christian
HRP1423	Kampala	Yes	Negative	Positive	Past Infection	Female	30 - 34	None	Informal High Risk	Christian
HRP1470	Kampala	Yes	Negative	Negative	Never Infected	Female	35 - 39	Primary	Informal High Risk	Christian
HRP1478	Kampala	Yes	Negative	Negative	Never Infected	Female	20 - 24	Primary	Informal High Risk	Christian
HRP1500	Kampala	Yes	Negative	Negative	Never Infected	Female	35 - 39	Primary	Informal High Risk	Christian
HRP1520	Kampala	Yes	Positive	Positive	Early or Chronic Infection	Female	25 - 29	Primary	Informal High Risk	Muslim
HRP1559	Kampala	Yes	Negative	Positive	Past Infection	Female	20 - 24	Secondary+	Informal High Risk	Muslim
HRP1565	Kampala	Yes	Negative	Negative	Never Infected	Female	25 - 29	Secondary+	Informal High Risk	Muslim
HRP1591	Kampala	Yes	Negative	Positive	Past Infection	Female	40 - 44	Primary	Informal High Risk	Christian
HRP1594	Kampala	Yes	Negative	Negative	Never Infected	Female	16 - 19	Secondary+	Informal High Risk	Muslim
HRP1600	Kampala	Yes	Negative	Negative	Never Infected	Female	20 - 24	Secondary+	Informal High Risk	Christian
HRP1603	Kampala	Yes	Negative	Positive	Past Infection	Female	20 - 24	Secondary+	Informal High Risk	Christian
HRP1609	Kampala	Yes	Negative	Negative	Never Infected	Female	35 - 39	Primary	Informal High Risk	Muslim
HRP1636	Kampala	Yes	Negative	Negative	Never Infected	Female	25 - 29	Secondary+	Informal High Risk	Muslim
HRP1645	Kampala	Yes	Negative	Negative	Never Infected	Female	25 - 29	Primary	Informal High Risk	Christian
HRP1679	Kampala	Yes	Negative	Positive	Past Infection	Female	25 - 29	Secondary+	Informal High Risk	Christian
HRP1688	Kampala	Yes	Positive	Negative	Acute Infection	Female	30 - 34	Primary	Informal High Risk	Christian
HRP1690	Kampala	No	NA	NA	NA	Female	30 - 34	Secondary+	Informal High Risk	Muslim
HRP1720	Kampala	Yes	Negative	Negative	Never Infected	Female	20 - 24	Primary	Informal High Risk	Christian
HRP1722	Kampala	Yes	Positive	Positive	Early or Chronic Infection	Female	25 - 29	None	Informal High Risk	Christian
HRP1730	Kampala	Yes	Negative	Positive	Past Infection	Female	35 - 39	None	Informal High Risk	Christian
HRP1741	Kampala	Yes	Negative	Negative	Never Infected	Female	20 - 24	Secondary+	Informal High Risk	Muslim
HRP1744	Kampala	Yes	Negative	Negative	Never Infected	Female	25 - 29	Secondary+	Informal High Risk	Christian
HRP1769	Kampala	Yes	Negative	Negative	Never Infected	Female	25 - 29	Primary	Informal High Risk	Christian
HRP1784	Kampala	Yes	Negative	Negative	Never Infected	Female	25 - 29	Secondary+	Informal High Risk	Christian
HRP1791	Kampala	Yes	Positive	Negative	Acute Infection	Female	20 - 24	Primary	Informal High Risk	Christian
HRP1816	Kampala	Yes	Negative	Negative	Never Infected	Female	40 - 44	Primary	Informal High Risk	Christian
HRP1842	Kampala	Yes	Negative	Negative	Never Infected	Female	40 - 44	Primary	Informal High Risk	Christian
HRP1848	Kampala	Yes	Negative	Negative	Never Infected	Female	35 - 39	Primary	Informal High Risk	Christian
HRP1850	Kampala	Yes	Negative	Negative	Never Infected	Female	20 - 24	Secondary+	Informal High Risk	Christian
HRP1866	Kampala	Yes	Negative	Negative	Never Infected	Female	25 - 29	Secondary+	Informal High Risk	Muslim
HRP1868	Kampala	Yes	Negative	Negative	Never Infected	Female	25 - 29	Primary	Informal High Risk	Christian
HRP1885	Kampala	Yes	Negative	Negative	Never Infected	Female	35 - 39	Secondary+	Informal High Risk	Christian
HRP1891	Kampala	Yes	Negative	Negative	Never Infected	Female	20 - 24	Secondary+	Informal High Risk	Christian
HRP1893	Kampala	Yes	Negative	Negative	Never Infected	Female	25 - 29	Secondary+	Informal High Risk	Christian
HRP1898	Kampala	No	NA	NA	NA	Female	40 - 44	Primary	Informal High Risk	Muslim
HRP1910	Kampala	Yes	Negative	Negative	Never Infected	Female	20 - 24	Secondary+	Informal High Risk	Christian
HRP1918	Kampala	Yes	Positive	Positive	Early or Chronic Infection	Female	25 - 29	Primary	Informal High Risk	Christian
HRP1920	Kampala	No	NA	NA	NA	Female	30 - 34	Secondary+	Informal Low Risk	Muslim
HRP1921	Kampala	Yes	Negative	Negative	Never Infected	Female	25 - 29	Primary	Informal High Risk	Christian
HRP1932	Kampala	Yes	Negative	Negative	Never Infected	Female	30 - 34	Primary	Informal High Risk	Christian
HRP1933	Kampala	Yes	Negative	Positive	Past Infection	Female	25 - 29	Secondary+	Informal High Risk	Muslim
HRP1941	Kampala	Yes	Negative	Negative	Never Infected	Female	35 - 39	Primary	Informal High Risk	Christian
HRP1948	Kampala	Yes	Negative	Positive	Past Infection	Female	25 - 29	Primary	Informal High Risk	Christian
HRP1965	Kampala	Yes	Negative	Negative	Never Infected	Female	16 - 19	Secondary+	Informal High Risk	Muslim
HRP1968	Kampala	Yes	Negative	Negative	Never Infected	Female	45 - 49	Secondary+	Informal High Risk	Christian
HRP1984	Kampala	Yes	Negative	Negative	Never Infected	Female	20 - 24	Secondary+	Informal High Risk	Christian
HRP1992	Kampala	Yes	Negative	Positive	Past Infection	Female	35 - 39	Primary	Informal Low Risk	Muslim
HRP2032	Kampala	Yes	Negative	Negative	Never Infected	Female	40 - 44	Primary	Informal High Risk	Christian
HRP2034	Kampala	Yes	Negative	Negative	Never Infected	Female	25 - 29	Primary	Informal High Risk	Muslim
HRP2055	Kampala	Yes	Negative	Negative	Never Infected	Female	30 - 34	Primary	Informal High Risk	Christian
HRP2065	Kampala	Yes	Negative	Negative	Never Infected	Female	25 - 29	Primary	Informal Low Risk	Christian
HRP2070	Kampala	Yes	Negative	Positive	Past Infection	Female	40 - 44	Primary	Informal High Risk	Christian
HRP2079	Kampala	Yes	Negative	Negative	Never Infected	Female	25 - 29	Secondary+	Informal High Risk	Christian
HRP2101	Kampala	Yes	Negative	Negative	Never Infected	Female	25 - 29	Secondary+	Informal Low Risk	Muslim
HRP2113	Kampala	Yes	Negative	Negative	Never Infected	Female	30 - 34	Secondary+	Informal High Risk	Christian
HRP2120	Kampala	Yes	Negative	Negative	Never Infected	Female	16 - 19	Primary	Informal High Risk	Christian
HRP2129	Kampala	Yes	Negative	Negative	Never Infected	Female	20 - 24	Secondary+	Informal High Risk	Christian
HRP2141	Kampala	Yes	Negative	Negative	Never Infected	Female	20 - 24	Secondary+	Informal High Risk	Christian
HRP2143	Kampala	Yes	Negative	Negative	Never Infected	Female	20 - 24	Secondary+	Informal High Risk	Christian
HRP2145	Kampala	Yes	Negative	Negative	Never Infected	Female	25 - 29	None	Informal High Risk	Christian
HRP2152	Kampala	Yes	Negative	Negative	Never Infected	Female	45 - 49	None	Informal High Risk	Christian
HRP2155	Kampala	Yes	Negative	Negative	Never Infected	Female	25 - 29	Primary	Informal High Risk	Christian
HRP2156	Kampala	Yes	Negative	Negative	Never Infected	Female	20 - 24	Primary	Informal High Risk	Muslim
HRP2172	Kampala	Yes	Negative	Negative	Never Infected	Female	20 - 24	Secondary+	Informal High Risk	Muslim
HRP2177	Kampala	Yes	Negative	Negative	Never Infected	Female	30 - 34	Secondary+	Informal High Risk	Muslim
HRP2184	Kampala	Yes	Negative	Positive	Past Infection	Female	25 - 29	Primary	Informal High Risk	Christian
HRP2186	Kampala	Yes	Negative	Negative	Never Infected	Female	20 - 24	Secondary+	Informal High Risk	Christian
HRP2188	Kampala	Yes	Positive	Negative	Acute Infection	Female	16 - 19	Primary	Informal High Risk	Muslim
HRP2193	Kampala	Yes	Negative	Negative	Never Infected	Female	25 - 29	Primary	Informal High Risk	Muslim
HRP2194	Kampala	Yes	Negative	Negative	Never Infected	Female	20 - 24	Secondary+	Informal High Risk	Christian
HRP2196	Kampala	Yes	Negative	Negative	Never Infected	Female	25 - 29	Secondary+	Informal High Risk	Christian
HRP2209	Kampala	Yes	Negative	Positive	Past Infection	Female	20 - 24	Secondary+	Informal High Risk	Muslim
HRP2212	Kampala	Yes	Negative	Negative	Never Infected	Female	20 - 24	Secondary+	Informal High Risk	Muslim
HRP2221	Kampala	Yes	Negative	Negative	Never Infected	Female	16 - 19	Secondary+	Informal High Risk	Christian
HRP2222	Kampala	Yes	Negative	Negative	Never Infected	Female	25 - 29	Primary	Informal High Risk	Christian
HRP2223	Kampala	Yes	Positive	Negative	Acute Infection	Female	30 - 34	Primary	Informal High Risk	Christian
HRP2226	Kampala	Yes	Negative	Positive	Past Infection	Female	40 - 44	Primary	Informal High Risk	Christian
HRP2232	Kampala	Yes	Negative	Negative	Never Infected	Female	20 - 24	Secondary+	Informal High Risk	Muslim
HRP2234	Kampala	Yes	Negative	Negative	Never Infected	Female	35 - 39	Primary	Informal High Risk	Muslim
HRP2246	Kampala	Yes	Negative	Negative	Never Infected	Female	35 - 39	None	Informal High Risk	Christian
HRP2268	Kampala	Yes	Negative	Positive	Past Infection	Female	35 - 39	Primary	Informal High Risk	Christian
HRP2276	Kampala	Yes	Negative	Negative	Never Infected	Female	25 - 29	Primary	Informal High Risk	Muslim
HRP2278	Kampala	Yes	Negative	Negative	Never Infected	Female	25 - 29	Secondary+	Informal High Risk	Christian
HRP2285	Kampala	Yes	Negative	Positive	Past Infection	Female	35 - 39	Primary	Informal High Risk	Christian
HRP2291	Kampala	Yes	Negative	Positive	Past Infection	Female	25 - 29	Secondary+	Informal High Risk	Christian
HRP2302	Kampala	Yes	Negative	Negative	Never Infected	Female	25 - 29	Primary	Informal High Risk	Muslim
HRP2307	Kampala	Yes	Negative	Negative	Never Infected	Female	25 - 29	Primary	Informal High Risk	Christian
HRP2315	Kampala	Yes	Negative	Negative	Never Infected	Female	20 - 24	Secondary+	Informal High Risk	Christian
HRP2326	Kampala	Yes	Negative	Negative	Never Infected	Female	20 - 24	Primary	Informal High Risk	Muslim
HRP2330	Kampala	Yes	Negative	Positive	Past Infection	Female	20 - 24	Secondary+	Informal High Risk	Christian
HRP2331	Kampala	Yes	Negative	Negative	Never Infected	Female	20 - 24	Secondary+	Informal High Risk	Christian
HRP2335	Kampala	Yes	Negative	Negative	Never Infected	Female	40 - 44	Primary	Informal High Risk	Christian
HRP2345	Kampala	Yes	Negative	Negative	Never Infected	Female	35 - 39	Secondary+	Informal High Risk	Christian
HRP2346	Kampala	Yes	Negative	Negative	Never Infected	Female	20 - 24	Primary	Informal High Risk	Christian
HRP2351	Kampala	Yes	Negative	Negative	Never Infected	Female	25 - 29	Secondary+	Informal High Risk	Christian
HRP2352	Kampala	Yes	Negative	Negative	Never Infected	Female	30 - 34	Secondary+	Informal High Risk	Muslim
HRP2354	Kampala	Yes	Negative	Negative	Never Infected	Female	25 - 29	Primary	Informal High Risk	Muslim
HRP2357	Kampala	Yes	Negative	Positive	Past Infection	Female	20 - 24	Primary	Informal High Risk	Christian
HRP2363	Kampala	Yes	Negative	Negative	Never Infected	Female	30 - 34	Primary	Informal High Risk	Christian
HRP2374	Kampala	Yes	Negative	Negative	Never Infected	Female	25 - 29	Primary	Informal High Risk	Christian
HRP2377	Kampala	Yes	Negative	Negative	Never Infected	Female	35 - 39	Primary	Informal High Risk	Christian
HRP2378	Kampala	Yes	Negative	Negative	Never Infected	Female	35 - 39	Primary	Informal High Risk	Christian
HRP2380	Kampala	Yes	Positive	Positive	Early or Chronic Infection	Female	45 - 49	Primary	Informal High Risk	Christian
HRP2381	Kampala	Yes	Negative	Positive	Past Infection	Female	35 - 39	Primary	Informal High Risk	Christian
HRP2383	Kampala	Yes	Negative	Negative	Never Infected	Female	30 - 34	Primary	Informal High Risk	Christian
HRP2400	Kampala	Yes	Negative	Negative	Never Infected	Female	50 - 54	Secondary+	Informal High Risk	Christian
HRP2402	Kampala	Yes	Negative	Positive	Past Infection	Female	40 - 44	Primary	Informal High Risk	Christian
HRP2404	Kampala	Yes	Negative	Negative	Never Infected	Female	25 - 29	Secondary+	Informal High Risk	Christian
HRP2406	Kampala	Yes	Negative	Negative	Never Infected	Female	25 - 29	Secondary+	Informal High Risk	Christian
HRP2407	Kampala	Yes	Negative	Negative	Never Infected	Female	30 - 34	Primary	Informal High Risk	Muslim
HRP2410	Kampala	Yes	Negative	Negative	Never Infected	Female	25 - 29	Primary	Informal High Risk	Christian
HRP2412	Kampala	Yes	Negative	Negative	Never Infected	Female	20 - 24	Secondary+	Informal High Risk	Christian
HRP2415	Kampala	Yes	Negative	Negative	Never Infected	Female	25 - 29	Secondary+	Informal High Risk	Christian
HRP2417	Kampala	Yes	Negative	Negative	Never Infected	Female	25 - 29	Secondary+	Informal High Risk	Muslim
HRP2427	Kampala	Yes	Negative	Negative	Never Infected	Female	40 - 44	Secondary+	Informal High Risk	Muslim
HRP2431	Kampala	Yes	Negative	Negative	Never Infected	Female	25 - 29	Primary	Informal High Risk	Christian
HRP2439	Kampala	Yes	Negative	Negative	Never Infected	Female	25 - 29	Primary	Informal High Risk	Christian
HRP2443	Kampala	Yes	Negative	Negative	Never Infected	Female	25 - 29	Primary	Informal High Risk	Christian
HRP2444	Kampala	Yes	Negative	Negative	Never Infected	Female	20 - 24	Secondary+	Informal High Risk	Christian
HRP2446	Kampala	Yes	Negative	Negative	Never Infected	Female	20 - 24	Secondary+	Informal High Risk	Christian
HRP2449	Kampala	Yes	Negative	Negative	Never Infected	Female	20 - 24	Secondary+	Informal High Risk	Christian
HRP2450	Kampala	Yes	Negative	Negative	Never Infected	Female	25 - 29	Primary	Informal High Risk	Christian
HRP2451	Kampala	Yes	Negative	Negative	Never Infected	Female	30 - 34	Secondary+	Informal High Risk	Christian
HRP2455	Kampala	Yes	Negative	Negative	Never Infected	Female	25 - 29	Primary	Informal High Risk	Christian
HRP2468	Kampala	Yes	Negative	Negative	Never Infected	Female	25 - 29	Secondary+	Informal High Risk	Christian
HRP2472	Kampala	Yes	Negative	Negative	Never Infected	Female	40 - 44	Secondary+	Informal High Risk	Christian
HRP2475	Kampala	Yes	Negative	Positive	Past Infection	Female	35 - 39	Primary	Informal High Risk	Christian
HRP2478	Kampala	Yes	Negative	Negative	Never Infected	Female	30 - 34	Primary	Informal High Risk	Christian
HRP2485	Kampala	Yes	Negative	Negative	Never Infected	Female	20 - 24	Secondary+	Informal High Risk	Christian
HRP2486	Kampala	Yes	Negative	Negative	Never Infected	Female	20 - 24	Primary	Informal High Risk	Christian
HRP2488	Kampala	Yes	Positive	Negative	Acute Infection	Female	25 - 29	Primary	Informal High Risk	Christian
HRP2495	Kampala	Yes	Negative	Negative	Never Infected	Female	25 - 29	Secondary+	Informal High Risk	Christian
HRP2499	Kampala	Yes	Negative	Negative	Never Infected	Female	25 - 29	Primary	Informal High Risk	Christian
HRP2500	Kampala	Yes	Negative	Negative	Never Infected	Female	25 - 29	Primary	Informal High Risk	Christian
HRP2504	Kampala	Yes	Negative	Positive	Past Infection	Female	20 - 24	None	Informal High Risk	Christian
HRP2505	Kampala	Yes	Negative	Negative	Never Infected	Female	20 - 24	Primary	Informal High Risk	Christian
HRP2508	Kampala	Yes	Negative	Negative	Never Infected	Female	35 - 39	Primary	Informal High Risk	Christian
HRP2511	Kampala	Yes	Negative	Negative	Never Infected	Female	25 - 29	Secondary+	Informal Low Risk	Christian
HRP2513	Kampala	Yes	Negative	Negative	Never Infected	Female	25 - 29	Secondary+	Informal High Risk	Christian
HRP2531	Kampala	Yes	Negative	Negative	Never Infected	Female	25 - 29	Primary	Informal High Risk	Muslim
HRP2535	Kampala	Yes	Negative	Negative	Never Infected	Female	30 - 34	Secondary+	Informal High Risk	Christian
HRP2538	Kampala	Yes	Negative	Negative	Never Infected	Female	35 - 39	Primary	Informal High Risk	Muslim
HRP2554	Kampala	Yes	Negative	Negative	Never Infected	Female	25 - 29	Secondary+	Informal High Risk	Christian
HRP2557	Kampala	Yes	Negative	Positive	Past Infection	Female	25 - 29	Primary	Informal High Risk	Christian
HRP2558	Kampala	Yes	Negative	Negative	Never Infected	Female	25 - 29	Primary	Informal High Risk	Muslim
HRP2562	Kampala	Yes	Negative	Negative	Never Infected	Female	16 - 19	Primary	Informal High Risk	Christian
HRP2569	Kampala	Yes	Negative	Negative	Never Infected	Female	20 - 24	Secondary+	Informal High Risk	Christian
HRP2573	Kampala	Yes	Negative	Negative	Never Infected	Female	30 - 34	Secondary+	Informal High Risk	Muslim
HRP2579	Kampala	Yes	Negative	Negative	Never Infected	Female	16 - 19	Secondary+	Informal High Risk	Christian
HRP2580	Kampala	Yes	Negative	Negative	Never Infected	Female	25 - 29	Secondary+	Informal High Risk	Muslim
HRP2582	Kampala	Yes	Negative	Positive	Past Infection	Female	25 - 29	Primary	Informal High Risk	Christian
HRP2583	Kampala	Yes	Positive	Positive	Early or Chronic Infection	Female	25 - 29	Secondary+	Informal High Risk	Christian
HRP2584	Kampala	Yes	Negative	Negative	Never Infected	Female	20 - 24	Primary	Informal High Risk	Christian
HRP2587	Kampala	Yes	Negative	Negative	Never Infected	Female	25 - 29	Secondary+	Informal High Risk	Christian
HRP2588	Kampala	Yes	Negative	Negative	Never Infected	Female	16 - 19	Primary	Informal High Risk	Christian
HRP2590	Kampala	Yes	Negative	Negative	Never Infected	Female	20 - 24	Secondary+	Informal High Risk	Muslim
HRP2591	Kampala	Yes	Negative	Positive	Past Infection	Female	50 - 54	Primary	Informal High Risk	Christian
HRP2593	Kampala	Yes	Negative	Negative	Never Infected	Female	25 - 29	Secondary+	Informal High Risk	Christian
HRP2594	Kampala	Yes	Negative	Negative	Never Infected	Female	30 - 34	Primary	Informal High Risk	Muslim
HRP2597	Kampala	Yes	Negative	Negative	Never Infected	Female	25 - 29	Secondary+	Informal High Risk	Christian
HRP2598	Kampala	Yes	Negative	Positive	Past Infection	Female	25 - 29	Primary	Informal High Risk	Christian
HRP2600	Kampala	Yes	Negative	Negative	Never Infected	Female	20 - 24	Secondary+	Informal High Risk	Christian
HRP2609	Kampala	Yes	Negative	Negative	Never Infected	Female	45 - 49	Primary	Informal High Risk	Muslim
HRP2618	Kampala	Yes	Negative	Negative	Never Infected	Female	25 - 29	None	Informal High Risk	Muslim
HRP2629	Kampala	Yes	Negative	Positive	Past Infection	Female	20 - 24	Primary	Informal High Risk	Muslim
HRP2631	Kampala	Yes	Negative	Positive	Past Infection	Female	25 - 29	Secondary+	Informal High Risk	Christian
HRP2633	Kampala	Yes	Negative	Positive	Past Infection	Female	16 - 19	Primary	Informal High Risk	Christian
HRP2647	Kampala	Yes	Positive	Positive	Early or Chronic Infection	Female	20 - 24	Secondary+	Informal High Risk	Christian
HRP2652	Kampala	Yes	Negative	Negative	Never Infected	Female	20 - 24	Secondary+	Informal High Risk	Christian
HRP2653	Kampala	Yes	Negative	Negative	Never Infected	Female	30 - 34	Primary	Informal High Risk	Christian
HRP2655	Kampala	Yes	Negative	Negative	Never Infected	Female	30 - 34	Secondary+	Informal High Risk	Muslim
HRP2656	Kampala	Yes	Negative	Negative	Never Infected	Female	35 - 39	Primary	Informal High Risk	Muslim
HRP2657	Kampala	Yes	Negative	Negative	Never Infected	Female	25 - 29	None	Informal High Risk	Muslim
HRP2665	Kampala	Yes	Negative	Negative	Never Infected	Female	35 - 39	None	Informal High Risk	Christian
HRP2675	Kampala	Yes	Negative	Negative	Never Infected	Female	40 - 44	Primary	Informal High Risk	Christian
HRP2678	Kampala	Yes	Negative	Negative	Never Infected	Female	25 - 29	Secondary+	Informal High Risk	Christian
HRP2680	Kampala	Yes	Negative	Negative	Never Infected	Female	20 - 24	Secondary+	Informal High Risk	Christian
HRP2682	Kampala	Yes	Positive	Positive	Early or Chronic Infection	Female	25 - 29	Primary	Informal High Risk	Christian
HRP2688	Kampala	Yes	Negative	Negative	Never Infected	Female	20 - 24	Primary	Informal High Risk	Christian
HRP2690	Kampala	Yes	Negative	Negative	Never Infected	Female	20 - 24	Primary	Informal High Risk	Muslim
HRP2691	Kampala	Yes	Negative	Negative	Never Infected	Female	25 - 29	Primary	Informal High Risk	Muslim
HRP2697	Kampala	Yes	Negative	Negative	Never Infected	Female	35 - 39	Primary	Informal High Risk	Christian
HRP2702	Kampala	Yes	Negative	Negative	Never Infected	Female	25 - 29	Primary	Informal High Risk	Christian
HRP2705	Kampala	Yes	Negative	Negative	Never Infected	Female	55 and older	Primary	Informal High Risk	Christian
HRP2706	Kampala	Yes	Negative	Negative	Never Infected	Female	25 - 29	None	Informal High Risk	Christian
HRP2707	Kampala	Yes	Negative	Negative	Never Infected	Female	30 - 34	Primary	Informal High Risk	Christian
HRP2708	Kampala	Yes	Negative	Positive	Past Infection	Female	25 - 29	Primary	Informal High Risk	Christian
HRP2709	Kampala	Yes	Negative	Negative	Never Infected	Female	30 - 34	Primary	Informal High Risk	Christian
HRP2711	Kampala	Yes	Negative	Negative	Never Infected	Female	35 - 39	Primary	Informal High Risk	Christian
HRP2714	Kampala	Yes	Negative	Negative	Never Infected	Female	25 - 29	Primary	Informal High Risk	Christian
HRP2719	Kampala	Yes	Negative	Negative	Never Infected	Female	30 - 34	Secondary+	Informal High Risk	Muslim
HRP2722	Kampala	Yes	Negative	Negative	Never Infected	Female	16 - 19	Primary	Informal High Risk	Christian
HRP2727	Kampala	Yes	Negative	Negative	Never Infected	Female	25 - 29	Primary	Informal High Risk	Christian
HRP2729	Kampala	Yes	Negative	Negative	Never Infected	Female	30 - 34	Primary	Informal High Risk	Christian
HRP2731	Kampala	Yes	Negative	Negative	Never Infected	Female	35 - 39	Primary	Informal High Risk	Muslim
HRP2736	Kampala	Yes	Negative	Negative	Never Infected	Female	25 - 29	Primary	Informal High Risk	Christian
HRP2737	Kampala	Yes	Negative	Positive	Past Infection	Female	35 - 39	Primary	Informal High Risk	Christian
HRP2738	Kampala	Yes	Negative	Negative	Never Infected	Female	25 - 29	Primary	Informal High Risk	Christian
HRP2742	Kampala	Yes	Negative	Negative	Never Infected	Female	16 - 19	None	Informal High Risk	Christian
HRP2747	Kampala	Yes	Negative	Negative	Never Infected	Female	20 - 24	Secondary+	Informal High Risk	Christian
HRP2749	Kampala	Yes	Negative	Negative	Never Infected	Female	25 - 29	Secondary+	Informal High Risk	Christian
HRP2751	Kampala	Yes	Negative	Negative	Never Infected	Female	20 - 24	Secondary+	Informal High Risk	Christian
HRP2752	Kampala	Yes	Negative	Negative	Never Infected	Female	20 - 24	Primary	Informal High Risk	Christian
HRP2754	Kampala	Yes	Negative	Negative	Never Infected	Female	25 - 29	Secondary+	Informal High Risk	Christian
HRP2755	Kampala	Yes	Negative	Negative	Never Infected	Female	16 - 19	None	Informal High Risk	Christian
HRP2757	Kampala	Yes	Negative	Negative	Never Infected	Female	20 - 24	Secondary+	Informal High Risk	Christian
HRP2759	Kampala	Yes	Negative	Negative	Never Infected	Female	30 - 34	Primary	Informal High Risk	Muslim
HRP2762	Kampala	Yes	Negative	Negative	Never Infected	Female	20 - 24	Secondary+	Informal High Risk	Christian
HRP2765	Kampala	Yes	Negative	Negative	Never Infected	Female	40 - 44	Primary	Informal High Risk	Christian
HRP2766	Kampala	Yes	Negative	Negative	Never Infected	Female	30 - 34	Secondary+	Informal High Risk	Christian
HRP2769	Kampala	Yes	Negative	Negative	Never Infected	Female	35 - 39	Secondary+	Informal High Risk	Christian
HRP2775	Kampala	Yes	Negative	Negative	Never Infected	Female	25 - 29	Secondary+	Informal High Risk	Christian
HRP2776	Kampala	Yes	Negative	Negative	Never Infected	Female	25 - 29	Secondary+	Informal High Risk	Muslim
HRP2782	Kampala	Yes	Negative	Negative	Never Infected	Female	25 - 29	Secondary+	Informal High Risk	Christian
HRP2788	Kampala	Yes	Negative	Negative	Never Infected	Female	35 - 39	Secondary+	Informal High Risk	Christian
HRP2796	Kampala	Yes	Negative	Negative	Never Infected	Female	20 - 24	Primary	Informal High Risk	Christian
HRP2798	Kampala	Yes	Negative	Negative	Never Infected	Female	25 - 29	Primary	Informal High Risk	Christian
HRP2806	Kampala	Yes	Negative	Positive	Past Infection	Female	35 - 39	Primary	Informal High Risk	Muslim
HRP2808	Kampala	Yes	Negative	Positive	Past Infection	Female	30 - 34	Secondary+	Informal High Risk	Christian
HRP2810	Kampala	Yes	Negative	Positive	Past Infection	Female	20 - 24	Secondary+	Informal High Risk	Christian
HRP2823	Kampala	Yes	Negative	Negative	Never Infected	Female	25 - 29	Primary	Informal High Risk	Muslim
HRP2828	Kampala	Yes	Negative	Positive	Past Infection	Female	20 - 24	Primary	Informal High Risk	Christian
HRP2830	Kampala	Yes	Negative	Negative	Never Infected	Female	25 - 29	Primary	Informal High Risk	Christian
HRP2849	Kampala	Yes	Negative	Negative	Never Infected	Female	25 - 29	Primary	Informal High Risk	Christian
HRP2850	Kampala	Yes	Negative	Negative	Never Infected	Female	25 - 29	Primary	Informal High Risk	Muslim
HRP2855	Kampala	Yes	Negative	Negative	Never Infected	Female	35 - 39	Secondary+	Informal High Risk	Muslim
HRP2858	Kampala	Yes	Negative	Negative	Never Infected	Female	25 - 29	Secondary+	Informal High Risk	Christian
HRP2873	Kampala	Yes	Negative	Negative	Never Infected	Female	35 - 39	None	Informal High Risk	Christian
HRP2875	Kampala	Yes	Negative	Positive	Past Infection	Female	20 - 24	Secondary+	Informal High Risk	Christian
HRP2877	Kampala	Yes	Negative	Positive	Past Infection	Female	30 - 34	Primary	Informal High Risk	Christian
HRP2879	Kampala	Yes	Negative	Positive	Past Infection	Female	30 - 34	Primary	Informal High Risk	Christian
HRP2880	Kampala	Yes	Negative	Negative	Never Infected	Female	20 - 24	Primary	Informal High Risk	Christian
HRP2881	Kampala	Yes	Negative	Negative	Never Infected	Female	16 - 19	Primary	Informal High Risk	Christian
HRP2888	Kampala	Yes	Negative	Negative	Never Infected	Female	25 - 29	Primary	Informal High Risk	Christian
HRP2889	Kampala	Yes	Negative	Positive	Past Infection	Female	20 - 24	Primary	Informal High Risk	Christian
HRP2891	Kampala	Yes	Negative	Positive	Past Infection	Female	25 - 29	Primary	Informal High Risk	Christian
HRP2892	Kampala	Yes	Negative	Negative	Never Infected	Female	25 - 29	Secondary+	Informal High Risk	Christian
HRP2894	Kampala	Yes	Negative	Negative	Never Infected	Female	20 - 24	Secondary+	Informal High Risk	Christian
HRP2895	Kampala	Yes	Negative	Negative	Never Infected	Female	25 - 29	Primary	Informal High Risk	Muslim
HRP2902	Kampala	Yes	Negative	Positive	Past Infection	Female	25 - 29	Primary	Informal Low Risk	Muslim
HRP2906	Kampala	Yes	Negative	Negative	Never Infected	Female	20 - 24	Secondary+	Informal High Risk	Muslim
HRP2911	Kampala	Yes	Negative	Negative	Never Infected	Female	20 - 24	Secondary+	Informal High Risk	Christian
HRP2912	Kampala	Yes	Negative	Positive	Past Infection	Female	25 - 29	Primary	Informal High Risk	Christian
HRP2914	Kampala	Yes	Negative	Negative	Never Infected	Female	30 - 34	Primary	Informal High Risk	Christian
HRP2919	Kampala	Yes	Negative	Negative	Never Infected	Female	30 - 34	Primary	Informal High Risk	Christian
HRP2929	Kampala	Yes	Negative	Negative	Never Infected	Female	25 - 29	Secondary+	Informal High Risk	Christian
HRP2930	Kampala	Yes	Negative	Negative	Never Infected	Female	16 - 19	Secondary+	Informal High Risk	Muslim
HRP2934	Kampala	Yes	Negative	Positive	Past Infection	Female	30 - 34	Primary	Informal High Risk	Christian
HRP2935	Kampala	Yes	Negative	Negative	Never Infected	Female	25 - 29	Primary	Informal High Risk	Muslim
HRP2939	Kampala	Yes	Negative	Positive	Past Infection	Female	20 - 24	Primary	Informal High Risk	Christian
HRP2942	Kampala	Yes	Negative	Negative	Never Infected	Female	25 - 29	Primary	Informal High Risk	Christian
HRP2945	Kampala	Yes	Negative	Negative	Never Infected	Female	40 - 44	None	Informal High Risk	Christian
HRP2947	Kampala	Yes	Negative	Positive	Past Infection	Female	25 - 29	Secondary+	Informal High Risk	Muslim
HRP2957	Kampala	Yes	Negative	Positive	Past Infection	Female	20 - 24	Primary	Informal High Risk	Christian
HRP2968	Kampala	Yes	Negative	Negative	Never Infected	Female	25 - 29	Primary	Informal High Risk	Christian
HRP2970	Kampala	Yes	Negative	Positive	Past Infection	Female	25 - 29	Secondary+	Informal High Risk	Christian
HRP2975	Kampala	Yes	Negative	Positive	Past Infection	Female	16 - 19	Secondary+	Informal High Risk	Christian
HRP2976	Kampala	Yes	Negative	Positive	Past Infection	Female	25 - 29	Primary	Informal High Risk	Christian
HRP2979	Kampala	Yes	Negative	Negative	Never Infected	Female	30 - 34	Secondary+	Informal High Risk	Muslim
HRP2985	Kampala	Yes	Negative	Negative	Never Infected	Female	25 - 29	Secondary+	Informal High Risk	Muslim
HRP2986	Kampala	Yes	Negative	Positive	Past Infection	Female	35 - 39	Primary	Informal High Risk	Christian
HRP2989	Kampala	Yes	Negative	Negative	Never Infected	Female	35 - 39	Primary	Informal High Risk	Christian
HRP2990	Kampala	Yes	Negative	Negative	Never Infected	Female	25 - 29	Secondary+	Informal High Risk	Christian
HRP2991	Kampala	Yes	Negative	Positive	Past Infection	Female	25 - 29	Primary	Informal High Risk	Christian
HRP2994	Kampala	Yes	Negative	Positive	Past Infection	Female	25 - 29	Primary	Informal High Risk	Muslim
HRP2998	Kampala	Yes	Negative	Positive	Past Infection	Female	20 - 24	Secondary+	Informal High Risk	Muslim
HRP2999	Kampala	Yes	Negative	Positive	Past Infection	Female	25 - 29	Primary	Informal High Risk	Christian
HRP3000	Kampala	Yes	Negative	Negative	Never Infected	Female	16 - 19	Secondary+	Informal High Risk	Muslim
HRP3002	Kampala	Yes	Negative	Negative	Never Infected	Female	16 - 19	Secondary+	Informal High Risk	Muslim
HRP3003	Kampala	Yes	Negative	Negative	Never Infected	Female	16 - 19	Secondary+	Informal High Risk	Muslim
HRP3004	Kampala	Yes	Negative	Positive	Past Infection	Female	16 - 19	Secondary+	Informal High Risk	Christian
HRP3009	Kampala	Yes	Negative	Negative	Never Infected	Female	20 - 24	Secondary+	Informal High Risk	Christian
HRP3013	Kampala	Yes	Negative	Positive	Past Infection	Female	20 - 24	Secondary+	Informal High Risk	Christian
HRP3015	Kampala	Yes	Negative	Positive	Past Infection	Female	20 - 24	Primary	Informal High Risk	Christian
HRP3016	Kampala	Yes	Negative	Negative	Never Infected	Female	35 - 39	Primary	Informal High Risk	Christian
HRP3019	Kampala	Yes	Negative	Negative	Never Infected	Female	20 - 24	Secondary+	Informal High Risk	Christian
HRP3020	Kampala	Yes	Negative	Negative	Never Infected	Female	25 - 29	Primary	Informal High Risk	Christian
HRP3021	Kampala	Yes	Negative	Negative	Never Infected	Female	30 - 34	Primary	Informal High Risk	Christian
HRP3032	Kampala	Yes	Negative	Positive	Past Infection	Female	35 - 39	Primary	Informal High Risk	Muslim
HRP3037	Kampala	Yes	Negative	Negative	Never Infected	Female	25 - 29	Primary	Informal High Risk	Christian
HRP3040	Kampala	Yes	Negative	Negative	Never Infected	Female	25 - 29	Primary	Informal High Risk	Christian
HRP3042	Kampala	Yes	Negative	Negative	Never Infected	Female	25 - 29	Secondary+	Informal High Risk	Christian
HRP3048	Kampala	Yes	Negative	Positive	Past Infection	Female	35 - 39	None	Informal High Risk	Christian
HRP3050	Kampala	Yes	Negative	Negative	Never Infected	Female	20 - 24	Primary	Informal High Risk	Christian
HRP3051	Kampala	Yes	Negative	Positive	Past Infection	Female	25 - 29	Primary	Informal High Risk	Christian
HRP3055	Kampala	Yes	Negative	Negative	Never Infected	Female	25 - 29	Primary	Informal High Risk	Christian
HRP3060	Kampala	Yes	Negative	Negative	Never Infected	Female	35 - 39	Primary	Informal High Risk	Christian
HRP3061	Kampala	Yes	Negative	Positive	Past Infection	Female	16 - 19	Secondary+	Informal High Risk	Muslim
HRP3064	Kampala	Yes	Negative	Positive	Past Infection	Female	20 - 24	Secondary+	Informal High Risk	Christian
HRP3065	Kampala	Yes	Positive	Positive	Early or Chronic Infection	Female	25 - 29	Primary	Informal High Risk	Christian
HRP3072	Kampala	Yes	Negative	Positive	Past Infection	Female	35 - 39	None	Informal High Risk	Christian
HRP3073	Kampala	Yes	Negative	Negative	Never Infected	Female	25 - 29	Secondary+	Informal High Risk	Christian
HRP3078	Kampala	Yes	Negative	Negative	Never Infected	Female	25 - 29	Secondary+	Informal High Risk	Christian
HRP3079	Kampala	Yes	Negative	Negative	Never Infected	Female	25 - 29	Secondary+	Informal High Risk	Christian
HRP3082	Kampala	Yes	Negative	Negative	Never Infected	Female	20 - 24	Primary	Informal High Risk	Christian
HRP3095	Kampala	Yes	Negative	Negative	Never Infected	Female	35 - 39	Primary	Informal High Risk	Christian
HRP3099	Kampala	Yes	Negative	Negative	Never Infected	Female	20 - 24	Secondary+	Informal High Risk	Muslim
HRP3105	Kampala	Yes	Negative	Positive	Past Infection	Female	35 - 39	Primary	Informal High Risk	Christian
HRP3106	Kampala	Yes	Negative	Negative	Never Infected	Female	25 - 29	Secondary+	Informal High Risk	Christian
HRP3109	Kampala	Yes	Negative	Negative	Never Infected	Female	20 - 24	Primary	Informal High Risk	Muslim
HRP3118	Kampala	Yes	Negative	Negative	Never Infected	Female	35 - 39	Primary	Informal High Risk	Muslim
HRP3120	Kampala	Yes	Negative	Negative	Never Infected	Female	25 - 29	Primary	Informal High Risk	Christian
HRP3128	Kampala	Yes	Negative	Negative	Never Infected	Female	16 - 19	Secondary+	Informal High Risk	Muslim
HRP3129	Kampala	Yes	Negative	Positive	Past Infection	Female	25 - 29	Primary	Informal High Risk	Christian
HRP3130	Kampala	Yes	Negative	Negative	Never Infected	Female	25 - 29	Primary	Informal High Risk	Christian
HRP3151	Kampala	Yes	Negative	Positive	Past Infection	Female	30 - 34	Primary	Informal High Risk	Christian
HRP3153	Kampala	Yes	Negative	Negative	Never Infected	Female	25 - 29	Primary	Informal High Risk	Christian
HRP3157	Kampala	Yes	Negative	Negative	Never Infected	Female	30 - 34	None	Informal High Risk	Christian
HRP3158	Kampala	Yes	Negative	Negative	Never Infected	Female	16 - 19	Primary	Informal High Risk	Muslim
HRP3159	Kampala	Yes	Negative	Negative	Never Infected	Female	20 - 24	Secondary+	Informal High Risk	Christian
HRP3167	Kampala	Yes	Negative	Positive	Past Infection	Female	35 - 39	None	Informal High Risk	Christian
HRP3173	Kampala	Yes	Negative	Negative	Never Infected	Female	25 - 29	Primary	Informal High Risk	Muslim
HRP3174	Kampala	Yes	Positive	Positive	Early or Chronic Infection	Female	25 - 29	Primary	Informal High Risk	Christian
HRP3183	Kampala	Yes	Negative	Negative	Never Infected	Female	30 - 34	None	Informal High Risk	Christian
HRP3198	Kampala	Yes	Negative	Negative	Never Infected	Female	25 - 29	Primary	Informal High Risk	Christian
HRP3201	Kampala	Yes	Negative	Negative	Never Infected	Female	25 - 29	Secondary+	Informal High Risk	Christian
HRP3204	Kampala	Yes	Negative	Negative	Never Infected	Female	30 - 34	Primary	Informal High Risk	Muslim
HRP3215	Kampala	Yes	Negative	Negative	Never Infected	Female	40 - 44	Secondary+	Informal High Risk	Christian
HRP3216	Kampala	Yes	Negative	Negative	Never Infected	Female	20 - 24	Primary	Informal High Risk	Christian
HRP3230	Kampala	Yes	Negative	Negative	Never Infected	Female	30 - 34	Primary	Informal High Risk	Christian
HRP3231	Kampala	Yes	Negative	Negative	Never Infected	Female	25 - 29	Secondary+	Informal High Risk	Christian
HRP3232	Kampala	Yes	Negative	Positive	Past Infection	Female	30 - 34	Primary	Informal High Risk	Christian
HRP3233	Kampala	Yes	Negative	Negative	Never Infected	Female	25 - 29	Secondary+	Informal High Risk	Christian
HRP3234	Kampala	Yes	Negative	Negative	Never Infected	Female	16 - 19	Secondary+	Informal High Risk	Muslim
HRP3236	Kampala	Yes	Negative	Negative	Never Infected	Female	20 - 24	Primary	Informal High Risk	Muslim
HRP3237	Kampala	Yes	Negative	Negative	Never Infected	Female	20 - 24	Primary	Informal High Risk	Christian
HRP3238	Kampala	Yes	Negative	Positive	Past Infection	Female	30 - 34	Primary	Informal High Risk	Christian
HRP3239	Kampala	Yes	Negative	Negative	Never Infected	Female	40 - 44	Secondary+	Informal High Risk	Christian
HRP3240	Kampala	Yes	Negative	Positive	Past Infection	Female	25 - 29	Primary	Informal High Risk	Muslim
HRP3249	Kampala	Yes	Negative	Positive	Past Infection	Female	30 - 34	Primary	Informal High Risk	Christian
HRP3251	Kampala	Yes	Negative	Negative	Never Infected	Female	20 - 24	Secondary+	Informal High Risk	Muslim
HRP3252	Kampala	Yes	Negative	Negative	Never Infected	Female	40 - 44	Primary	Informal High Risk	Christian
HRP3253	Kampala	Yes	Negative	Positive	Past Infection	Female	35 - 39	Primary	Informal High Risk	Muslim
HRP3255	Kampala	Yes	Negative	Negative	Never Infected	Female	20 - 24	Secondary+	Informal High Risk	Muslim
HRP3266	Kampala	Yes	Negative	Negative	Never Infected	Female	35 - 39	Secondary+	Informal High Risk	Muslim
HRP3274	Kampala	Yes	Negative	Negative	Never Infected	Female	30 - 34	Secondary+	Informal High Risk	Christian
HRP3275	Kampala	Yes	Positive	Positive	Early or Chronic Infection	Female	25 - 29	Primary	Informal High Risk	Muslim
HRP3280	Kampala	Yes	Negative	Negative	Never Infected	Female	25 - 29	Primary	Informal High Risk	Christian
HRP3281	Kampala	Yes	Negative	Positive	Past Infection	Female	40 - 44	None	Informal High Risk	Christian
HRP3284	Kampala	Yes	Negative	Negative	Never Infected	Female	25 - 29	Primary	Informal High Risk	Christian
HRP3293	Kampala	Yes	Negative	Positive	Past Infection	Female	25 - 29	Primary	Informal High Risk	Christian
HRP3301	Kampala	Yes	Negative	Negative	Never Infected	Female	25 - 29	Primary	Informal High Risk	Christian
HRP3307	Kampala	Yes	Negative	Negative	Never Infected	Female	20 - 24	Secondary+	Informal High Risk	Muslim
HRP3310	Kampala	Yes	Negative	Negative	Never Infected	Female	20 - 24	Secondary+	Informal High Risk	Christian
HRP3312	Kampala	Yes	Negative	Negative	Never Infected	Female	20 - 24	Secondary+	Informal High Risk	Christian
HRP3315	Kampala	Yes	Negative	Negative	Never Infected	Female	25 - 29	Primary	Informal High Risk	Christian
HRP3317	Kampala	Yes	Negative	Negative	Never Infected	Female	20 - 24	Secondary+	Informal High Risk	Christian
HRP3332	Kampala	Yes	Negative	Negative	Never Infected	Female	25 - 29	Primary	Informal High Risk	Christian
HRP3334	Kampala	Yes	Negative	Positive	Past Infection	Female	30 - 34	Primary	Informal High Risk	Christian
HRP3336	Kampala	Yes	Negative	Negative	Never Infected	Female	25 - 29	Primary	Informal High Risk	Christian
HRP3337	Kampala	Yes	Negative	Negative	Never Infected	Female	16 - 19	Primary	Informal High Risk	Christian
HRP3350	Kampala	Yes	Negative	Negative	Never Infected	Female	35 - 39	Primary	Informal High Risk	Christian
HRP3351	Kampala	Yes	Negative	Negative	Never Infected	Female	30 - 34	Primary	Informal High Risk	Christian
HRP3352	Kampala	Yes	Negative	Negative	Never Infected	Female	30 - 34	Primary	Informal High Risk	Christian
HRP3354	Kampala	Yes	Negative	Negative	Never Infected	Female	40 - 44	Primary	Informal High Risk	Christian
HRP3378	Kampala	Yes	Negative	Negative	Never Infected	Female	35 - 39	Primary	Informal High Risk	Christian
HRP3385	Kampala	Yes	Negative	Negative	Never Infected	Female	16 - 19	Secondary+	Informal High Risk	Christian
HRP3394	Kampala	Yes	Negative	Positive	Past Infection	Female	30 - 34	Primary	Informal High Risk	Christian
SiVET-02-0001	Nairobi	Yes	Negative	Positive	Past Infection	Male	25 - 29	Secondary+	Informal High Risk	Christian
SiVET-02-0002	Nairobi	Yes	Negative	Negative	Never Infected	Male	20 - 24	NA	Informal High Risk	Christian
SiVET-02-0003	Nairobi	Yes	Negative	Negative	Never Infected	Male	35 - 39	Secondary+	Informal High Risk	Christian
SiVET-02-0004	Nairobi	Yes	Negative	Negative	Never Infected	Male	20 - 24	Secondary+	Informal High Risk	Muslim
SiVET-02-0005	Nairobi	Yes	Negative	Positive	Past Infection	Male	30 - 34	NA	Informal High Risk	Christian
SiVET-02-0006	Nairobi	Yes	Negative	Negative	Never Infected	Male	35 - 39	Secondary+	Informal High Risk	Christian
SiVET-02-0007	Nairobi	Yes	Negative	Positive	Past Infection	Male	20 - 24	Secondary+	Informal High Risk	Christian
SiVET-02-0008	Nairobi	Yes	Negative	Negative	Never Infected	Male	25 - 29	NA	Informal High Risk	Christian
SiVET-02-0009	Nairobi	Yes	Negative	Negative	Never Infected	Male	16 - 19	Secondary+	Informal High Risk	Christian
SiVET-02-0010	Nairobi	Yes	Negative	Positive	Past Infection	Male	55 and older	Secondary+	Informal High Risk	Christian
SiVET-02-0011	Nairobi	No	NA	NA	NA	Male	35 - 39	NA	Informal High Risk	Christian
SiVET-02-0012	Nairobi	Yes	Negative	Negative	Never Infected	Female	35 - 39	NA	Informal High Risk	Christian
SiVET-02-0013	Nairobi	Yes	Negative	Negative	Never Infected	Male	30 - 34	Secondary+	Informal High Risk	Other
SiVET-02-0014	Nairobi	Yes	Negative	Negative	Never Infected	Male	20 - 24	Secondary+	Informal High Risk	Christian
SiVET-02-0015	Nairobi	Yes	Negative	Negative	Never Infected	Male	35 - 39	Secondary+	Informal High Risk	Other
SiVET-02-0016	Nairobi	Yes	Negative	Negative	Never Infected	Male	25 - 29	Secondary+	Informal High Risk	Muslim
SiVET-02-0017	Nairobi	Yes	Negative	Negative	Never Infected	Male	25 - 29	Secondary+	Informal High Risk	Other
SiVET-02-0018	Nairobi	Yes	Negative	Negative	Never Infected	Female	30 - 34	Secondary+	Informal High Risk	Christian
SiVET-02-0019	Nairobi	Yes	Negative	Negative	Never Infected	Female	25 - 29	Primary	Informal High Risk	Christian
SiVET-02-0020	Nairobi	Yes	Negative	Positive	Past Infection	Male	35 - 39	Secondary+	Informal High Risk	Christian
SiVET-02-0021	Nairobi	Yes	Negative	Positive	Past Infection	Male	30 - 34	Primary	Informal High Risk	Christian
SiVET-02-0022	Nairobi	No	NA	NA	NA	Male	25 - 29	NA	Informal High Risk	Christian
SiVET-02-0023	Nairobi	Yes	Negative	Positive	Past Infection	Female	40 - 44	NA	Informal High Risk	Christian
SiVET-02-0024	Nairobi	Yes	Negative	Negative	Never Infected	Male	20 - 24	NA	Informal High Risk	Christian
SiVET-02-0025	Nairobi	No	NA	NA	NA	Male	50 - 54	NA	Informal High Risk	Christian
SiVET-02-0026	Nairobi	Yes	Negative	Negative	Never Infected	Female	40 - 44	Secondary+	Informal High Risk	Christian
SiVET-02-0027	Nairobi	Yes	Negative	Negative	Never Infected	Female	40 - 44	Primary	Informal High Risk	Christian
SiVET-02-0028	Nairobi	Yes	Negative	Negative	Never Infected	Female	20 - 24	Primary	Informal High Risk	Christian
SiVET-02-0029	Nairobi	Yes	Negative	Positive	Past Infection	Male	45 - 49	Secondary+	Informal High Risk	Christian
SiVET-02-0030	Nairobi	Yes	Negative	Negative	Never Infected	Female	35 - 39	Secondary+	Informal High Risk	Other
SiVET-02-0031	Nairobi	Yes	Negative	Negative	Never Infected	Female	20 - 24	Secondary+	Informal High Risk	Other
SiVET-02-0032	Nairobi	Yes	Negative	Negative	Never Infected	Male	30 - 34	NA	Informal High Risk	Christian
SiVET-02-0033	Nairobi	Yes	Negative	Negative	Never Infected	Male	35 - 39	Secondary+	Informal High Risk	Muslim
SiVET-02-0034	Nairobi	Yes	Negative	Negative	Never Infected	Female	25 - 29	NA	Informal High Risk	Muslim
SiVET-02-0035	Nairobi	No	NA	NA	NA	Male	20 - 24	NA	Informal High Risk	Christian
SiVET-02-0036	Nairobi	Yes	Negative	Negative	Never Infected	Female	25 - 29	NA	Informal High Risk	Other
SiVET-02-0037	Nairobi	Yes	Negative	Negative	Never Infected	Female	25 - 29	NA	Informal High Risk	Christian
SiVET-02-0038	Nairobi	Yes	Negative	Negative	Never Infected	Male	20 - 24	Secondary+	Informal High Risk	Christian
SiVET-02-0039	Nairobi	Yes	Negative	Positive	Past Infection	Female	30 - 34	Primary	Informal High Risk	Christian
SiVET-02-0040	Nairobi	Yes	Negative	Negative	Never Infected	Female	40 - 44	Secondary+	Informal High Risk	Christian
SiVET-02-0041	Nairobi	Yes	Negative	Positive	Past Infection	Female	40 - 44	Secondary+	Informal High Risk	Christian
SiVET-02-0042	Nairobi	Yes	Negative	Negative	Never Infected	Male	20 - 24	NA	Informal High Risk	Christian
SiVET-02-0043	Nairobi	Yes	Negative	Negative	Never Infected	Male	35 - 39	Secondary+	Informal High Risk	Christian
SiVET-02-0044	Nairobi	Yes	Negative	Negative	Never Infected	Male	20 - 24	Secondary+	Informal High Risk	Other
SiVET-02-0045	Nairobi	Yes	Negative	Negative	Never Infected	Female	35 - 39	Secondary+	Informal High Risk	Christian
SiVET-02-0046	Nairobi	Yes	Negative	Negative	Never Infected	Female	25 - 29	NA	Informal High Risk	Christian
SiVET-02-0047	Nairobi	No	NA	NA	NA	Female	30 - 34	NA	Informal High Risk	Christian
SiVET-02-0048	Nairobi	Yes	Negative	Negative	Never Infected	Male	25 - 29	Secondary+	Informal High Risk	Christian
SiVET-02-0049	Nairobi	Yes	Negative	Negative	Never Infected	Female	30 - 34	None	Informal High Risk	Christian
SiVET-02-0050	Nairobi	Yes	Negative	Negative	Never Infected	Male	55 and older	NA	Informal High Risk	Christian
SiVET-02-0051	Nairobi	Yes	Negative	Negative	Never Infected	Male	25 - 29	Secondary+	Informal High Risk	Christian
SiVET-02-0052	Nairobi	Yes	Negative	Negative	Never Infected	Female	25 - 29	Secondary+	Informal High Risk	Muslim
SiVET-02-0053	Nairobi	Yes	Negative	Positive	Past Infection	Male	25 - 29	Secondary+	Informal High Risk	Christian
SiVET-02-0054	Nairobi	Yes	Negative	Negative	Never Infected	Female	30 - 34	Secondary+	Informal High Risk	Christian
SiVET-02-0055	Nairobi	Yes	Negative	Negative	Never Infected	Female	25 - 29	Secondary+	Informal High Risk	Christian
SiVET-02-0056	Nairobi	Yes	Negative	Positive	Past Infection	Female	40 - 44	Secondary+	Informal High Risk	Christian
SiVET-02-0057	Nairobi	Yes	Negative	Negative	Never Infected	Female	40 - 44	NA	Informal High Risk	Christian
SiVET-02-0058	Nairobi	No	NA	NA	NA	Female	35 - 39	NA	Informal High Risk	Christian
SiVET-02-0059	Nairobi	Yes	Negative	Negative	Never Infected	Male	25 - 29	Secondary+	Informal High Risk	Other
SiVET-02-0060	Nairobi	Yes	Negative	Positive	Past Infection	Female	45 - 49	Secondary+	Informal High Risk	Christian
SiVET-02-0061	Nairobi	Yes	Negative	Positive	Past Infection	Male	45 - 49	None	Informal High Risk	Christian
SiVET-02-0062	Nairobi	Yes	Negative	Negative	Never Infected	Female	16 - 19	Secondary+	Informal High Risk	Christian
SiVET-02-0063	Nairobi	Yes	Negative	Negative	Never Infected	Male	20 - 24	Secondary+	Informal High Risk	Other
SiVET-02-0064	Nairobi	Yes	Negative	Negative	Never Infected	Female	35 - 39	None	Informal High Risk	Christian
SiVET-02-0065	Nairobi	Yes	Negative	Positive	Past Infection	Female	35 - 39	Primary	Informal High Risk	Christian
SiVET-02-0066	Nairobi	Yes	Negative	Positive	Past Infection	Female	35 - 39	None	Informal High Risk	Christian
SiVET-02-0067	Nairobi	Yes	Negative	Positive	Past Infection	Female	35 - 39	Primary	Informal High Risk	Christian
SiVET-02-0068	Nairobi	Yes	Negative	Negative	Never Infected	Male	25 - 29	NA	Informal High Risk	Christian
SiVET-02-0069	Nairobi	Yes	Negative	Negative	Never Infected	Female	50 - 54	Primary	Informal High Risk	Christian
SiVET-02-0070	Nairobi	Yes	Negative	Negative	Never Infected	Female	30 - 34	Secondary+	Informal High Risk	Christian
SiVET-02-0071	Nairobi	Yes	Negative	Negative	Never Infected	Female	25 - 29	Secondary+	Informal High Risk	Christian
SiVET-02-0072	Nairobi	Yes	Negative	Negative	Never Infected	Male	20 - 24	NA	Informal High Risk	Christian
SiVET-02-0073	Nairobi	Yes	Negative	Positive	Past Infection	Female	20 - 24	NA	Informal High Risk	Christian
SiVET-02-0074	Nairobi	Yes	Negative	Negative	Never Infected	Female	25 - 29	NA	Informal High Risk	Christian
SiVET-02-0075	Nairobi	Yes	Negative	Negative	Never Infected	Male	20 - 24	Secondary+	Informal High Risk	Christian
SiVET-02-0076	Nairobi	No	NA	NA	NA	Male	35 - 39	NA	Informal High Risk	Christian
SiVET-02-0077	Nairobi	Yes	Negative	Positive	Past Infection	Male	20 - 24	Secondary+	Informal High Risk	Other
SiVET-02-0078	Nairobi	Yes	Negative	Positive	Past Infection	Female	30 - 34	NA	Informal High Risk	Christian
SiVET-02-0079	Nairobi	Yes	Negative	Positive	Past Infection	Male	40 - 44	Secondary+	Informal High Risk	Christian
SiVET-02-0080	Nairobi	Yes	Negative	Negative	Never Infected	Male	20 - 24	NA	Informal High Risk	Other
SiVET-02-0081	Nairobi	Yes	Negative	Negative	Never Infected	Male	25 - 29	NA	Informal High Risk	Christian
SiVET-02-0082	Nairobi	Yes	Negative	Negative	Never Infected	Male	20 - 24	NA	Informal High Risk	Christian
SiVET-02-0083	Nairobi	Yes	Negative	Negative	Never Infected	Male	20 - 24	Secondary+	Informal High Risk	Christian
SiVET-02-0084	Nairobi	Yes	Negative	Negative	Never Infected	Male	20 - 24	Secondary+	Informal High Risk	Muslim
SiVET-02-0085	Nairobi	Yes	Negative	Negative	Never Infected	Male	16 - 19	NA	Informal High Risk	Christian
SiVET-02-0086	Nairobi	Yes	Negative	Negative	Never Infected	Male	20 - 24	Secondary+	Informal High Risk	Christian
SiVET-02-0087	Nairobi	Yes	Negative	Negative	Never Infected	Male	20 - 24	Secondary+	Informal High Risk	Christian
SiVET-02-0088	Nairobi	Yes	Negative	Negative	Never Infected	Male	20 - 24	Secondary+	Informal High Risk	Christian
SiVET-02-0089	Nairobi	No	NA	NA	NA	Male	30 - 34	NA	Informal High Risk	Christian
SiVET-02-0090	Nairobi	Yes	Negative	Negative	Never Infected	Male	20 - 24	Secondary+	Informal High Risk	Other
SiVET-02-0091	Nairobi	Yes	Negative	Negative	Never Infected	Male	16 - 19	Primary	Informal High Risk	Christian
SiVET-02-0092	Nairobi	Yes	Negative	Negative	Never Infected	Male	40 - 44	NA	Informal High Risk	Other
SiVET-02-0093	Nairobi	Yes	Negative	Negative	Never Infected	Male	20 - 24	NA	Informal High Risk	Christian
SiVET-02-0094	Nairobi	No	NA	NA	NA	Male	25 - 29	NA	Informal High Risk	Christian
SiVET-02-0095	Nairobi	Yes	Negative	Positive	Past Infection	Male	20 - 24	Secondary+	Informal High Risk	Christian
SiVET-02-0096	Nairobi	Yes	Negative	Negative	Never Infected	Male	16 - 19	Secondary+	Informal High Risk	Muslim
SiVET-02-0097	Nairobi	Yes	Negative	Negative	Never Infected	Male	25 - 29	Secondary+	Informal High Risk	Muslim
SiVET-02-0098	Nairobi	Yes	Negative	Positive	Past Infection	Male	40 - 44	Primary	Informal High Risk	Other
SiVET-02-0099	Nairobi	Yes	Negative	Negative	Never Infected	Male	20 - 24	Secondary+	Informal High Risk	Christian
SiVET-02-0100	Nairobi	Yes	Negative	Positive	Past Infection	Male	25 - 29	NA	Informal High Risk	Christian
SiVET-02-0101	Nairobi	Yes	Negative	Negative	Never Infected	Male	20 - 24	Secondary+	Informal High Risk	Christian
SiVET-02-0102	Nairobi	Yes	Negative	Negative	Never Infected	Male	20 - 24	Secondary+	Informal High Risk	Christian
SiVET-02-0103	Nairobi	Yes	Negative	Negative	Never Infected	Male	20 - 24	Secondary+	Informal High Risk	Other
SiVET-02-0104	Nairobi	Yes	Negative	Negative	Never Infected	Male	16 - 19	Secondary+	Informal High Risk	Christian
SiVET-02-0105	Nairobi	Yes	Negative	Positive	Past Infection	Male	20 - 24	Secondary+	Informal High Risk	Christian
SiVET-02-0106	Nairobi	Yes	Negative	Negative	Never Infected	Male	20 - 24	Secondary+	Informal High Risk	Christian
SiVET-02-0107	Nairobi	Yes	Negative	Positive	Past Infection	Male	20 - 24	NA	Informal High Risk	Christian
SiVET-02-0108	Nairobi	Yes	Negative	Negative	Never Infected	Male	25 - 29	Primary	Informal High Risk	Christian
SiVET-02-0109	Nairobi	Yes	Negative	Positive	Past Infection	Male	45 - 49	Primary	Informal High Risk	Christian
SiVET-02-0110	Nairobi	Yes	Negative	Negative	Never Infected	Male	25 - 29	Secondary+	Informal High Risk	Christian
SiVET-02-0111	Nairobi	Yes	Negative	Positive	Past Infection	Male	20 - 24	Secondary+	Informal High Risk	Christian
SiVET-02-0112	Nairobi	Yes	Negative	Negative	Never Infected	Male	20 - 24	Secondary+	Informal High Risk	Christian
SiVET-02-0113	Nairobi	Yes	Negative	Positive	Past Infection	Male	25 - 29	Secondary+	Informal High Risk	Christian
SiVET-02-0114	Nairobi	No	NA	NA	NA	Male	20 - 24	NA	Informal High Risk	Christian
SiVET-02-0115	Nairobi	Yes	Negative	Positive	Past Infection	Male	50 - 54	Primary	Informal High Risk	Christian
SiVET-02-0116	Nairobi	Yes	Negative	Negative	Never Infected	Male	25 - 29	Secondary+	Informal High Risk	Christian
SiVET-02-0117	Nairobi	Yes	Negative	Negative	Never Infected	Male	20 - 24	Secondary+	Informal High Risk	Christian
SiVET-02-0118	Nairobi	Yes	Negative	Negative	Never Infected	Male	20 - 24	NA	Informal High Risk	Christian
SiVET-02-0119	Nairobi	Yes	Negative	Negative	Never Infected	Male	40 - 44	Secondary+	Informal High Risk	Christian
SiVET-02-0120	Nairobi	Yes	Negative	Negative	Never Infected	Male	20 - 24	Secondary+	Informal High Risk	Christian
SiVET-02-0121	Nairobi	Yes	Negative	Negative	Never Infected	Male	25 - 29	Primary	Informal High Risk	Christian
SiVET-02-0122	Nairobi	Yes	Negative	Negative	Never Infected	Male	45 - 49	Secondary+	Informal High Risk	Christian
SiVET-02-0123	Nairobi	Yes	Negative	Negative	Never Infected	Male	25 - 29	NA	Informal High Risk	Christian
SiVET-02-0124	Nairobi	Yes	Negative	Negative	Never Infected	Male	20 - 24	Secondary+	Informal High Risk	Christian
SiVET-02-0125	Nairobi	Yes	Negative	Negative	Never Infected	Male	25 - 29	Secondary+	Informal High Risk	Christian
SiVET-02-0126	Nairobi	Yes	Negative	Negative	Never Infected	Male	20 - 24	NA	Informal High Risk	Christian
SiVET-02-0127	Nairobi	Yes	Negative	Negative	Never Infected	Male	16 - 19	Secondary+	Informal High Risk	Christian
SiVET-02-0128	Nairobi	Yes	Negative	Positive	Past Infection	Male	20 - 24	NA	Informal High Risk	Christian
SiVET-02-0129	Nairobi	Yes	Negative	Negative	Never Infected	Male	20 - 24	Secondary+	Informal High Risk	Christian
SiVET-02-0130	Nairobi	Yes	Negative	Negative	Never Infected	Male	30 - 34	NA	Informal High Risk	Christian
SiVET-02-0131	Nairobi	Yes	Negative	Negative	Never Infected	Male	16 - 19	Secondary+	Informal High Risk	Christian
SiVET-02-0132	Nairobi	No	NA	NA	NA	Male	25 - 29	NA	Informal High Risk	Christian
SiVET-02-0133	Nairobi	Yes	Negative	Negative	Never Infected	Male	25 - 29	NA	Informal High Risk	Christian
SiVET-02-0134	Nairobi	Yes	Negative	Negative	Never Infected	Male	25 - 29	Secondary+	Informal High Risk	Christian
SiVET-02-0135	Nairobi	Yes	Negative	Negative	Never Infected	Male	35 - 39	Secondary+	Informal High Risk	Christian
SiVET-02-0136	Nairobi	Yes	Negative	Negative	Never Infected	Male	25 - 29	Secondary+	Informal High Risk	Christian
SiVET-02-0137	Nairobi	Yes	Negative	Negative	Never Infected	Male	30 - 34	Secondary+	Informal High Risk	Christian
SiVET-02-0138	Nairobi	No	NA	NA	NA	Male	20 - 24	NA	Informal High Risk	Christian
SiVET-02-0139	Nairobi	Yes	Negative	Negative	Never Infected	Male	20 - 24	Secondary+	Informal High Risk	Christian
SiVET-02-0140	Nairobi	Yes	Negative	Negative	Never Infected	Male	30 - 34	Secondary+	Informal High Risk	Christian
SiVET-02-0141	Nairobi	Yes	Negative	Positive	Past Infection	Male	35 - 39	NA	Informal High Risk	Christian
SiVET-02-0142	Nairobi	Yes	Negative	Negative	Never Infected	Male	25 - 29	Secondary+	Informal High Risk	Christian
SiVET-02-0143	Nairobi	Yes	Negative	Positive	Past Infection	Male	30 - 34	Primary	Informal High Risk	Christian
SiVET-02-0144	Nairobi	Yes	Negative	Negative	Never Infected	Male	16 - 19	Secondary+	Informal High Risk	Christian
SiVET-02-0145	Nairobi	Yes	Negative	Negative	Never Infected	Male	16 - 19	Secondary+	Informal High Risk	Christian
SiVET-02-0146	Nairobi	Yes	Negative	Negative	Never Infected	Male	25 - 29	Secondary+	Informal High Risk	Christian
SiVET-02-0147	Nairobi	Yes	Negative	Positive	Past Infection	Male	25 - 29	Secondary+	Informal High Risk	Christian
SiVET-02-0148	Nairobi	Yes	Negative	Negative	Never Infected	Male	25 - 29	Secondary+	Informal High Risk	Christian
SiVET-02-0149	Nairobi	Yes	Negative	Negative	Never Infected	Male	35 - 39	Secondary+	Informal High Risk	Christian
SiVET-02-0150	Nairobi	Yes	Negative	Negative	Never Infected	Male	40 - 44	Secondary+	Informal High Risk	Christian
SiVET-22-0001	Nairobi	Yes	Negative	Negative	Never Infected	Male	35 - 39	Secondary+	Informal High Risk	Christian
SiVET-22-0002	Nairobi	Yes	Negative	Positive	Past Infection	Male	35 - 39	NA	Informal High Risk	Other
SiVET-22-0003	Nairobi	Yes	Negative	Negative	Never Infected	Male	45 - 49	NA	Informal High Risk	Christian
SiVET-22-0004	Nairobi	Yes	Negative	Negative	Never Infected	Male	25 - 29	Secondary+	Informal High Risk	Christian
SiVET-22-0005	Nairobi	Yes	Negative	Negative	Never Infected	Male	20 - 24	Secondary+	Informal High Risk	Muslim
SiVET-22-0006	Nairobi	Yes	Negative	Positive	Past Infection	Female	30 - 34	Secondary+	Informal High Risk	Christian
SiVET-22-0007	Nairobi	Yes	Negative	Negative	Never Infected	Male	20 - 24	NA	Informal High Risk	Other
SiVET-22-0008	Nairobi	Yes	Negative	Negative	Never Infected	Male	30 - 34	NA	Informal High Risk	Christian
SiVET-22-0009	Nairobi	Yes	Negative	Negative	Never Infected	Male	30 - 34	NA	Informal High Risk	Christian
SiVET-22-0010	Nairobi	No	NA	NA	NA	Male	30 - 34	NA	Informal High Risk	Christian
SiVET-22-0011	Nairobi	Yes	Negative	Negative	Never Infected	Male	25 - 29	Secondary+	Informal High Risk	Christian
SiVET-22-0012	Nairobi	Yes	Negative	Negative	Never Infected	Male	25 - 29	Secondary+	Informal High Risk	Christian
SiVET-22-0013	Nairobi	Yes	Negative	Negative	Never Infected	Male	20 - 24	Secondary+	Informal High Risk	Other
SiVET-22-0014	Nairobi	Yes	Negative	Negative	Never Infected	Male	40 - 44	NA	Informal High Risk	Muslim
SiVET-22-0015	Nairobi	Yes	Negative	Negative	Never Infected	Male	20 - 24	Secondary+	Informal High Risk	Christian
SiVET-22-0016	Nairobi	Yes	Negative	Negative	Never Infected	Male	25 - 29	NA	Informal High Risk	Christian
SiVET-22-0017	Nairobi	No	NA	NA	NA	Male	20 - 24	NA	Informal High Risk	Christian
SiVET-22-0018	Nairobi	Yes	Negative	Negative	Never Infected	Male	30 - 34	NA	Informal High Risk	Christian
SiVET-22-0019	Nairobi	Yes	Negative	Negative	Never Infected	Male	20 - 24	Secondary+	Informal High Risk	Christian
SiVET-22-0020	Nairobi	Yes	Negative	Negative	Never Infected	Female	40 - 44	Secondary+	Informal High Risk	Christian
SiVET-22-0021	Nairobi	Yes	Negative	Negative	Never Infected	Female	35 - 39	Secondary+	Informal High Risk	Christian
SiVET-22-0022	Nairobi	Yes	Negative	Negative	Never Infected	Female	40 - 44	Secondary+	Informal High Risk	Christian
SiVET-22-0023	Nairobi	Yes	Negative	Negative	Never Infected	Female	35 - 39	Secondary+	Informal High Risk	NA
SiVET-22-0024	Nairobi	Yes	Negative	Positive	Past Infection	Male	25 - 29	Secondary+	Informal High Risk	Christian
SiVET-22-0025	Nairobi	Yes	Negative	Negative	Never Infected	Male	25 - 29	NA	Informal High Risk	Christian
SiVET-22-0026	Nairobi	Yes	Negative	Negative	Never Infected	Male	25 - 29	Primary	Informal High Risk	Christian
SiVET-22-0027	Nairobi	Yes	Negative	Positive	Past Infection	Male	50 - 54	NA	Informal High Risk	Christian
SiVET-22-0028	Nairobi	Yes	Negative	Positive	Past Infection	Female	40 - 44	NA	Informal High Risk	Other
SiVET-22-0029	Nairobi	Yes	Negative	Negative	Never Infected	Female	40 - 44	NA	Informal High Risk	Christian
SiVET-22-0030	Nairobi	Yes	Negative	Positive	Past Infection	Male	16 - 19	Secondary+	Informal High Risk	Christian
SiVET-22-0031	Nairobi	Yes	Negative	Negative	Never Infected	Male	16 - 19	Secondary+	Informal High Risk	Christian
SiVET-22-0032	Nairobi	Yes	Negative	Negative	Never Infected	Male	25 - 29	Primary	Informal High Risk	Christian
SiVET-22-0033	Nairobi	Yes	Negative	Negative	Never Infected	Male	35 - 39	NA	Informal High Risk	Other
SiVET-22-0034	Nairobi	Yes	Negative	Negative	Never Infected	Male	20 - 24	Secondary+	Informal High Risk	Christian
SiVET-22-0035	Nairobi	Yes	Negative	Positive	Past Infection	Female	35 - 39	Secondary+	Informal High Risk	Muslim
SiVET-22-0036	Nairobi	Yes	Negative	Negative	Never Infected	Male	16 - 19	Primary	Informal High Risk	Christian
SiVET-22-0037	Nairobi	Yes	Negative	Positive	Past Infection	Female	20 - 24	Primary	Informal High Risk	Christian
SiVET-22-0038	Nairobi	Yes	Negative	Negative	Never Infected	Male	35 - 39	Secondary+	Informal High Risk	Christian
SiVET-22-0039	Nairobi	Yes	Negative	Negative	Never Infected	Male	35 - 39	Secondary+	Informal High Risk	Christian
SiVET-22-0040	Nairobi	Yes	Negative	Positive	Past Infection	Male	40 - 44	Secondary+	Informal High Risk	Christian
SiVET-22-0041	Nairobi	Yes	Negative	Negative	Never Infected	Male	35 - 39	NA	Informal High Risk	Other
SiVET-22-0042	Nairobi	Yes	Negative	Negative	Never Infected	Male	35 - 39	NA	Informal High Risk	Christian
SiVET-22-0043	Nairobi	Yes	Negative	Positive	Past Infection	Female	30 - 34	Secondary+	Informal High Risk	Christian
SiVET-22-0044	Nairobi	Yes	Negative	Negative	Never Infected	Male	25 - 29	NA	Informal High Risk	Christian
SiVET-22-0045	Nairobi	Yes	Negative	Negative	Never Infected	Male	40 - 44	Secondary+	Informal High Risk	Christian
SiVET-22-0046	Nairobi	Yes	Negative	Positive	Past Infection	Male	30 - 34	NA	Informal High Risk	Christian
SiVET-22-0047	Nairobi	Yes	Negative	Negative	Never Infected	Male	25 - 29	NA	Informal High Risk	Christian
SiVET-22-0048	Nairobi	Yes	Negative	Negative	Never Infected	Male	20 - 24	Secondary+	Informal High Risk	Other
SiVET-22-0049	Nairobi	Yes	Negative	Negative	Never Infected	Female	25 - 29	NA	Informal High Risk	Christian
SiVET-22-0050	Nairobi	Yes	Negative	Negative	Never Infected	Male	35 - 39	Secondary+	Informal High Risk	Christian
SiVET-22-0051	Nairobi	Yes	Negative	Negative	Never Infected	Male	20 - 24	Secondary+	Informal High Risk	Christian
SiVET-22-0052	Nairobi	Yes	Negative	Negative	Never Infected	Male	20 - 24	Secondary+	Informal High Risk	Christian
SiVET-22-0053	Nairobi	Yes	Negative	Negative	Never Infected	Male	20 - 24	NA	Informal High Risk	Other
SiVET-22-0054	Nairobi	Yes	Negative	Negative	Never Infected	Male	20 - 24	Secondary+	Informal High Risk	Christian
SiVET-22-0055	Nairobi	Yes	Negative	Negative	Never Infected	Male	20 - 24	NA	Informal High Risk	Christian
SiVET-22-0056	Nairobi	Yes	Negative	Positive	Past Infection	Female	30 - 34	NA	Informal High Risk	Other
SiVET-22-0057	Nairobi	Yes	Negative	Negative	Never Infected	Female	25 - 29	NA	Informal High Risk	Christian
SiVET-22-0058	Nairobi	Yes	Negative	Positive	Past Infection	Female	25 - 29	NA	Informal High Risk	Christian
SiVET-22-0059	Nairobi	Yes	Negative	Negative	Never Infected	Female	30 - 34	NA	Informal High Risk	Christian
SiVET-22-0060	Nairobi	Yes	Positive	Positive	Early or Chronic Infection	Male	25 - 29	NA	Informal High Risk	Christian
SiVET-22-0061	Nairobi	Yes	Negative	Positive	Past Infection	Male	35 - 39	Secondary+	Informal High Risk	Christian
SiVET-22-0062	Nairobi	Yes	Negative	Negative	Never Infected	Female	25 - 29	Primary	Informal High Risk	Christian
SiVET-22-0063	Nairobi	Yes	Negative	Negative	Never Infected	Female	16 - 19	Primary	Informal High Risk	Christian
SiVET-22-0064	Nairobi	Yes	Negative	Negative	Never Infected	Female	25 - 29	Secondary+	Informal High Risk	Christian
SiVET-22-0065	Nairobi	Yes	Negative	Positive	Past Infection	Female	40 - 44	NA	Informal High Risk	Christian
SiVET-22-0066	Nairobi	Yes	Negative	Negative	Never Infected	Female	25 - 29	Primary	Informal High Risk	Christian
SiVET-22-0067	Nairobi	Yes	Negative	Positive	Past Infection	Female	25 - 29	Primary	Informal High Risk	Other
SiVET-22-0068	Nairobi	Yes	Negative	Negative	Never Infected	Male	25 - 29	Secondary+	Informal High Risk	Christian
SiVET-22-0069	Nairobi	Yes	Negative	Negative	Never Infected	Male	25 - 29	NA	Informal High Risk	Christian
SiVET-22-0070	Nairobi	Yes	Negative	Negative	Never Infected	Female	40 - 44	NA	Informal High Risk	Christian
SiVET-22-0071	Nairobi	Yes	Negative	Negative	Never Infected	Male	35 - 39	Secondary+	Informal High Risk	Christian
SiVET-22-0072	Nairobi	Yes	Negative	Negative	Never Infected	Female	16 - 19	Secondary+	Informal High Risk	Christian
SiVET-22-0073	Nairobi	Yes	Negative	Negative	Never Infected	Female	20 - 24	Primary	Informal High Risk	Christian
SiVET-22-0074	Nairobi	Yes	Negative	Positive	Past Infection	Male	25 - 29	Secondary+	Informal High Risk	Christian
SiVET-22-0075	Nairobi	Yes	Negative	Negative	Never Infected	Male	25 - 29	Secondary+	Informal High Risk	Other
SiVET-22-0076	Nairobi	Yes	Negative	Negative	Never Infected	Male	20 - 24	Secondary+	Informal High Risk	Christian
SiVET-22-0077	Nairobi	Yes	Negative	Positive	Past Infection	Female	25 - 29	NA	Informal High Risk	Muslim
SiVET-22-0078	Nairobi	Yes	Negative	Negative	Never Infected	Female	30 - 34	Secondary+	Informal High Risk	Christian
SiVET-22-0079	Nairobi	Yes	Negative	Negative	Never Infected	Female	35 - 39	Primary	Informal High Risk	Christian
SiVET-22-0080	Nairobi	Yes	Negative	Negative	Never Infected	Female	30 - 34	Primary	Informal High Risk	Christian
SiVET-22-0081	Nairobi	Yes	Negative	Negative	Never Infected	Male	40 - 44	NA	Informal High Risk	Christian
SiVET-22-0082	Nairobi	Yes	Negative	Positive	Past Infection	Female	25 - 29	NA	Informal High Risk	Other
SiVET-22-0083	Nairobi	No	NA	NA	NA	Male	25 - 29	NA	Informal High Risk	Christian
SiVET-22-0084	Nairobi	Yes	Negative	Negative	Never Infected	Female	35 - 39	Primary	Informal High Risk	Christian
SiVET-22-0085	Nairobi	Yes	Negative	Negative	Never Infected	Female	30 - 34	Secondary+	Informal High Risk	Christian
SiVET-22-0086	Nairobi	Yes	Negative	Negative	Never Infected	Male	20 - 24	Secondary+	Informal High Risk	Other
SiVET-22-0087	Nairobi	Yes	Negative	Negative	Never Infected	Male	35 - 39	NA	Informal High Risk	Christian
SiVET-22-0088	Nairobi	No	NA	NA	NA	Male	45 - 49	NA	Informal High Risk	Christian
SiVET-22-0089	Nairobi	Yes	Negative	Negative	Never Infected	Male	35 - 39	Secondary+	Informal High Risk	Christian
SiVET-22-0090	Nairobi	Yes	Negative	Positive	Past Infection	Female	50 - 54	Primary	Informal High Risk	Christian
SiVET-22-0091	Nairobi	Yes	Negative	Positive	Past Infection	Male	25 - 29	Secondary+	Informal High Risk	Other
SiVET-22-0092	Nairobi	Yes	Negative	Negative	Never Infected	Female	30 - 34	Primary	Informal High Risk	Christian
SiVET-22-0093	Nairobi	Yes	Negative	Negative	Never Infected	Male	20 - 24	NA	Informal High Risk	Christian
SiVET-22-0094	Nairobi	Yes	Negative	Negative	Never Infected	Female	30 - 34	Primary	Informal High Risk	Christian
SiVET-22-0095	Nairobi	Yes	Negative	Negative	Never Infected	Male	20 - 24	Secondary+	Informal High Risk	Christian
SiVET-22-0096	Nairobi	Yes	Negative	Positive	Past Infection	Female	30 - 34	Primary	Informal High Risk	Other
SiVET-22-0097	Nairobi	Yes	Negative	Positive	Past Infection	Male	55 and older	Secondary+	Informal High Risk	Christian
SiVET-22-0098	Nairobi	Yes	Negative	Negative	Never Infected	Male	20 - 24	Secondary+	Informal High Risk	Christian
SiVET-22-0099	Nairobi	Yes	Negative	Negative	Never Infected	Female	40 - 44	Primary	Informal High Risk	Christian
SiVET-22-0100	Nairobi	Yes	Negative	Negative	Never Infected	Male	20 - 24	Secondary+	Informal High Risk	Christian
SiVET-22-0101	Nairobi	Yes	Negative	Negative	Never Infected	Male	30 - 34	Secondary+	Informal High Risk	Christian
SiVET-22-0102	Nairobi	No	NA	NA	NA	Female	40 - 44	NA	Informal High Risk	Christian
SiVET-22-0103	Nairobi	Yes	Negative	Negative	Never Infected	Female	30 - 34	NA	Informal High Risk	Christian
SiVET-22-0104	Nairobi	Yes	Negative	Negative	Never Infected	Female	30 - 34	NA	Informal High Risk	Christian
SiVET-22-0105	Nairobi	Yes	Negative	Negative	Never Infected	Male	25 - 29	Secondary+	Informal High Risk	Muslim
SiVET-22-0106	Nairobi	Yes	Negative	Negative	Never Infected	Female	45 - 49	NA	Informal High Risk	Christian
SiVET-22-0107	Nairobi	Yes	Negative	Negative	Never Infected	Female	50 - 54	NA	Informal High Risk	Christian
SiVET-22-0108	Nairobi	Yes	Negative	Negative	Never Infected	Male	30 - 34	Secondary+	Informal High Risk	Christian
SiVET-22-0109	Nairobi	No	NA	NA	NA	Male	30 - 34	NA	Informal High Risk	Christian
SiVET-22-0110	Nairobi	Yes	Negative	Negative	Never Infected	Female	35 - 39	NA	Informal High Risk	Christian
SiVET-22-0111	Nairobi	Yes	Negative	Positive	Past Infection	Male	25 - 29	Secondary+	Informal High Risk	Christian
SiVET-22-0112	Nairobi	Yes	Negative	Negative	Never Infected	Male	20 - 24	NA	Informal High Risk	Christian
SiVET-22-0113	Nairobi	Yes	Negative	Negative	Never Infected	Male	20 - 24	Secondary+	Informal High Risk	Christian
SiVET-22-0114	Nairobi	Yes	Negative	Positive	Past Infection	Male	25 - 29	Secondary+	Informal High Risk	Christian
SiVET-22-0115	Nairobi	Yes	Negative	Negative	Never Infected	Male	25 - 29	Secondary+	Informal High Risk	Christian
SiVET-22-0116	Nairobi	Yes	Negative	Negative	Never Infected	Male	20 - 24	NA	Informal High Risk	Christian
SiVET-22-0117	Nairobi	Yes	Negative	Negative	Never Infected	Male	20 - 24	Secondary+	Informal High Risk	Christian
SiVET-22-0118	Nairobi	Yes	Negative	Positive	Past Infection	Male	20 - 24	Secondary+	Informal High Risk	Other
SiVET-22-0119	Nairobi	Yes	Negative	Negative	Never Infected	Male	20 - 24	NA	Informal High Risk	Christian
SiVET-22-0120	Nairobi	Yes	Negative	Negative	Never Infected	Male	20 - 24	NA	Informal High Risk	Christian
SiVET-22-0121	Nairobi	Yes	Negative	Negative	Never Infected	Male	20 - 24	Secondary+	Informal High Risk	Christian
SiVET-22-0122	Nairobi	Yes	Negative	Negative	Never Infected	Male	20 - 24	Secondary+	Informal High Risk	Christian
SiVET-22-0123	Nairobi	Yes	Negative	Negative	Never Infected	Male	20 - 24	Secondary+	Informal High Risk	Christian
SiVET-22-0124	Nairobi	Yes	Negative	Negative	Never Infected	Male	25 - 29	Secondary+	Informal High Risk	Christian
SiVET-22-0125	Nairobi	Yes	Negative	Negative	Never Infected	Male	30 - 34	NA	Informal High Risk	Other
SiVET-22-0126	Nairobi	No	NA	NA	NA	Male	20 - 24	NA	Informal High Risk	Christian
SiVET-22-0127	Nairobi	Yes	Negative	Negative	Never Infected	Male	20 - 24	NA	Informal High Risk	Christian
SiVET-22-0128	Nairobi	Yes	Negative	Positive	Past Infection	Male	30 - 34	NA	Informal High Risk	Christian
SiVET-22-0129	Nairobi	Yes	Negative	Negative	Never Infected	Male	25 - 29	Secondary+	Informal High Risk	Christian
SiVET-22-0130	Nairobi	Yes	Negative	Negative	Never Infected	Male	20 - 24	Secondary+	Informal High Risk	Christian
SiVET-22-0131	Nairobi	Yes	Negative	Positive	Past Infection	Male	20 - 24	Secondary+	Informal High Risk	Christian
SiVET-22-0132	Nairobi	Yes	Negative	Positive	Past Infection	Male	20 - 24	Secondary+	Informal High Risk	Christian
SiVET-22-0133	Nairobi	Yes	Negative	Positive	Past Infection	Male	25 - 29	Secondary+	Informal High Risk	Christian
SiVET-22-0134	Nairobi	Yes	Negative	Positive	Past Infection	Male	20 - 24	Primary	Informal High Risk	Christian
SiVET-22-0135	Nairobi	Yes	Negative	Negative	Never Infected	Male	20 - 24	Secondary+	Informal High Risk	Christian
SiVET-22-0136	Nairobi	Yes	Negative	Negative	Never Infected	Male	20 - 24	Primary	Informal High Risk	Christian
SiVET-22-0137	Nairobi	Yes	Negative	Negative	Never Infected	Male	20 - 24	Secondary+	Informal High Risk	Other
SiVET-22-0138	Nairobi	Yes	Negative	Negative	Never Infected	Male	20 - 24	NA	Informal High Risk	Christian
SiVET-22-0139	Nairobi	Yes	Negative	Negative	Never Infected	Male	20 - 24	Secondary+	Informal High Risk	Christian
SiVET-22-0140	Nairobi	Yes	Negative	Positive	Past Infection	Male	20 - 24	Primary	Informal High Risk	Christian
SiVET-22-0141	Nairobi	Yes	Negative	Negative	Never Infected	Male	16 - 19	Secondary+	Informal High Risk	Christian
SiVET-22-0142	Nairobi	Yes	Negative	Negative	Never Infected	Male	20 - 24	Secondary+	Informal High Risk	Christian
SiVET-22-0143	Nairobi	Yes	Negative	Negative	Never Infected	Male	35 - 39	Primary	Informal High Risk	Christian
SiVET-22-0144	Nairobi	Yes	Negative	Negative	Never Infected	Male	25 - 29	Secondary+	Informal High Risk	Other
SiVET-22-0145	Nairobi	Yes	Negative	Negative	Never Infected	Male	25 - 29	Secondary+	Informal High Risk	Christian
SiVET-22-0146	Nairobi	Yes	Negative	Negative	Never Infected	Male	20 - 24	Secondary+	Informal High Risk	Christian
SiVET-22-0147	Nairobi	Yes	Negative	Negative	Never Infected	Male	20 - 24	Secondary+	Informal High Risk	Christian
SiVET-22-0148	Nairobi	Yes	Negative	Negative	Never Infected	Male	20 - 24	Secondary+	Informal High Risk	Christian
SiVET-22-0149	Nairobi	Yes	Negative	Positive	Past Infection	Male	40 - 44	Secondary+	Informal High Risk	Christian
SiVET-22-0150	Nairobi	Yes	Negative	Negative	Never Infected	Male	20 - 24	Secondary+	Informal High Risk	Christian
SiVET-22-0151	Nairobi	Yes	Negative	Negative	Never Infected	Male	30 - 34	Secondary+	Informal High Risk	Christian
SiVET-22-0152	Nairobi	Yes	Negative	Negative	Never Infected	Male	16 - 19	Secondary+	Informal High Risk	Other
SiVET-22-0153	Nairobi	Yes	Negative	Negative	Never Infected	Male	20 - 24	Secondary+	Informal High Risk	Christian
SiVET-22-0154	Nairobi	Yes	Negative	Negative	Never Infected	Male	16 - 19	Secondary+	Informal High Risk	Christian
SiVET-22-0155	Nairobi	Yes	Negative	Negative	Never Infected	Male	20 - 24	Secondary+	Informal High Risk	Other
SiVET-22-0156	Nairobi	Yes	Negative	Negative	Never Infected	Male	20 - 24	Primary	Informal High Risk	Christian
SiVET-22-0157	Nairobi	Yes	Negative	Negative	Never Infected	Male	20 - 24	Secondary+	Informal High Risk	Christian
SiVET-22-0158	Nairobi	Yes	Negative	Negative	Never Infected	Male	20 - 24	Secondary+	Informal High Risk	Christian
SiVET-22-0159	Nairobi	Yes	Negative	Negative	Never Infected	Male	20 - 24	NA	Informal High Risk	Christian
SiVET-22-0160	Nairobi	Yes	Negative	Negative	Never Infected	Male	20 - 24	Secondary+	Informal High Risk	Christian
SiVET-22-0161	Nairobi	Yes	Negative	Negative	Never Infected	Male	25 - 29	NA	Informal High Risk	Christian
SiVET-22-0162	Nairobi	Yes	Negative	Negative	Never Infected	Male	20 - 24	NA	Informal High Risk	Other
SiVET-22-0163	Nairobi	Yes	Negative	Negative	Never Infected	Male	20 - 24	Secondary+	Informal High Risk	Christian
SiVET-22-0164	Nairobi	Yes	Negative	Negative	Never Infected	Male	20 - 24	Secondary+	Informal High Risk	Christian
SiVET-22-0165	Nairobi	Yes	Negative	Positive	Past Infection	Male	40 - 44	Primary	Informal High Risk	Christian
SiVET-22-0166	Nairobi	Yes	Negative	Negative	Never Infected	Male	16 - 19	Secondary+	Informal High Risk	Christian
SiVET-22-0167	Nairobi	Yes	Negative	Negative	Never Infected	Male	20 - 24	Secondary+	Informal High Risk	Christian
SiVET-22-0168	Nairobi	Yes	Negative	Positive	Past Infection	Male	25 - 29	Secondary+	Informal High Risk	Other
SiVET-22-0169	Nairobi	Yes	Negative	Negative	Never Infected	Male	20 - 24	NA	Informal High Risk	Christian
SiVET-22-0170	Nairobi	Yes	Negative	Positive	Past Infection	Male	30 - 34	Secondary+	Informal High Risk	Christian
SiVET-22-0171	Nairobi	Yes	Negative	Negative	Never Infected	Male	16 - 19	Secondary+	Informal High Risk	Christian
SiVET-22-0172	Nairobi	Yes	Negative	Negative	Never Infected	Male	25 - 29	Secondary+	Informal High Risk	Muslim
SiVET-22-0173	Nairobi	Yes	Negative	Negative	Never Infected	Male	25 - 29	Primary	Informal High Risk	Christian
SiVET-22-0174	Nairobi	Yes	Negative	Negative	Never Infected	Male	50 - 54	Secondary+	Informal High Risk	Christian
SiVET-22-0175	Nairobi	Yes	Negative	Negative	Never Infected	Male	35 - 39	Secondary+	Informal High Risk	Other
SiVET-22-0176	Nairobi	Yes	Negative	Negative	Never Infected	Male	20 - 24	Secondary+	Informal High Risk	Christian
SiVET-22-0177	Nairobi	Yes	Negative	Negative	Never Infected	Male	20 - 24	Secondary+	Informal High Risk	Christian
SiVET-22-0178	Nairobi	Yes	Negative	Negative	Never Infected	Male	20 - 24	Secondary+	Informal High Risk	Christian
SiVET-22-0179	Nairobi	Yes	Negative	Negative	Never Infected	Male	25 - 29	Secondary+	Informal High Risk	Christian
SiVET-22-0180	Nairobi	Yes	Negative	Negative	Never Infected	Male	20 - 24	Secondary+	Informal High Risk	Christian
SiVET-22-0181	Nairobi	Yes	Negative	Negative	Never Infected	Male	30 - 34	Primary	Informal High Risk	Christian
SiVET-22-0182	Nairobi	Yes	Negative	Negative	Never Infected	Male	20 - 24	NA	Informal High Risk	Christian
SiVET-22-0183	Nairobi	Yes	Negative	Negative	Never Infected	Male	20 - 24	NA	Informal High Risk	Other
SiVET-22-0184	Nairobi	Yes	Negative	Negative	Never Infected	Male	16 - 19	Secondary+	Informal High Risk	Christian
SiVET-22-0185	Nairobi	Yes	Negative	Negative	Never Infected	Male	20 - 24	NA	Informal High Risk	Christian
SiVET-22-0186	Nairobi	Yes	Negative	Negative	Never Infected	Male	25 - 29	Secondary+	Informal High Risk	Christian
SiVET-22-0187	Nairobi	Yes	Negative	Negative	Never Infected	Male	30 - 34	Secondary+	Informal High Risk	Christian
SiVET-22-0188	Nairobi	Yes	Negative	Positive	Past Infection	Male	30 - 34	NA	Informal High Risk	Christian
SiVET-22-0189	Nairobi	Yes	Negative	Negative	Never Infected	Male	25 - 29	Secondary+	Informal High Risk	Muslim
SiVET-22-0190	Nairobi	Yes	Negative	Negative	Never Infected	Male	20 - 24	Secondary+	Informal High Risk	Christian
SiVET-22-0191	Nairobi	Yes	Negative	Negative	Never Infected	Male	20 - 24	Primary	Informal High Risk	Christian
SiVET-22-0192	Nairobi	Yes	Negative	Negative	Never Infected	Male	30 - 34	NA	Informal High Risk	Christian
SiVET-22-0193	Nairobi	Yes	Negative	Positive	Past Infection	Male	20 - 24	NA	Informal High Risk	Christian
SiVET-22-0194	Nairobi	Yes	Negative	Negative	Never Infected	Male	20 - 24	Secondary+	Informal High Risk	Christian
SiVET-22-0195	Nairobi	Yes	Negative	Negative	Never Infected	Male	20 - 24	Primary	Informal High Risk	Christian
SiVET-22-0196	Nairobi	Yes	Negative	Negative	Never Infected	Male	20 - 24	NA	Informal High Risk	Christian
SiVET-22-0197	Nairobi	Yes	Negative	Negative	Never Infected	Male	40 - 44	Secondary+	Informal High Risk	Christian
SiVET-22-0198	Nairobi	Yes	Negative	Negative	Never Infected	Male	25 - 29	NA	Informal High Risk	Christian
SiVET-22-0199	Nairobi	Yes	Negative	Negative	Never Infected	Male	25 - 29	Secondary+	Informal High Risk	Christian
SiVET-22-0200	Nairobi	Yes	Negative	Negative	Never Infected	Male	20 - 24	NA	Informal High Risk	Christian
SiVET-22-0201	Nairobi	Yes	Negative	Negative	Never Infected	Male	20 - 24	Secondary+	Informal High Risk	Christian
SiVET-22-0202	Nairobi	Yes	Negative	Negative	Never Infected	Male	25 - 29	NA	Informal High Risk	Christian
SiVET-22-0203	Nairobi	Yes	Negative	Negative	Never Infected	Male	16 - 19	Primary	Informal High Risk	Christian
SiVET-22-0204	Nairobi	No	NA	NA	NA	Male	25 - 29	NA	Informal High Risk	Christian
SiVET-22-0205	Nairobi	Yes	Negative	Negative	Never Infected	Male	20 - 24	Secondary+	Informal High Risk	Christian
SiVET-22-0206	Nairobi	Yes	Negative	Negative	Never Infected	Male	25 - 29	Secondary+	Informal High Risk	Christian
SiVET-22-0207	Nairobi	Yes	Negative	Negative	Never Infected	Male	25 - 29	NA	Informal High Risk	Christian
SiVET-22-0208	Nairobi	Yes	Negative	Negative	Never Infected	Male	20 - 24	Secondary+	Informal High Risk	Christian
SiVET-22-0209	Nairobi	Yes	Negative	Negative	Never Infected	Male	30 - 34	Secondary+	Informal High Risk	Christian
SiVET-22-0210	Nairobi	Yes	Negative	Negative	Never Infected	Male	16 - 19	Secondary+	Informal High Risk	Christian
SiVET-22-0211	Nairobi	Yes	Negative	Negative	Never Infected	Male	20 - 24	Secondary+	Informal High Risk	Christian
SiVET-22-0212	Nairobi	Yes	Negative	Negative	Never Infected	Male	16 - 19	Secondary+	Informal High Risk	Christian
SiVET-22-0213	Nairobi	Yes	Negative	Negative	Never Infected	Male	16 - 19	Primary	Informal High Risk	Christian
SiVET-22-0214	Nairobi	Yes	Negative	Negative	Never Infected	Male	20 - 24	Secondary+	Informal High Risk	Christian
SiVET-22-0215	Nairobi	Yes	Negative	Positive	Past Infection	Male	25 - 29	Secondary+	Informal High Risk	Muslim
SiVET-22-0216	Nairobi	Yes	Negative	Negative	Never Infected	Male	25 - 29	NA	Informal High Risk	Muslim
SiVET-22-0217	Nairobi	Yes	Negative	Negative	Never Infected	Male	30 - 34	Secondary+	Informal High Risk	Christian
SiVET-22-0218	Nairobi	Yes	Negative	Negative	Never Infected	Male	20 - 24	NA	Informal High Risk	Christian

## Sheet: Sheet1
Data Dictionary
SUBJID	subject identification number
SITE	study site
PAS	primary analysis set
HBSAG	HBsAg test result
HBCAB	HBcAb Total test result
STATUS	HBV status
SEX	sex of subject
AGECAT	age category at time of screening
EDUC	education
OCCAT	primary occupation category
RELIGION	religion
